# Supplementary material for: A new coordination tetra­mer of copper(I) iodide and benzyl­dimethyl­amine: tetra-μ3-iodido-tetra­kis[(benzyl­dimethyl­amine-κN)copper(I)]
Source: Acta Crystallogr Sect E Struct Rep Online. 2009 Jul 11;65(Pt 8):m906. doi: 10.1107/S1600536809026208 (PMC2977424; doi:10.1107/S1600536809026208)
Supplement: Supplementary file 1 [file e-65-0m906-sup1.cif]

##############################################################################
###                                                                        ###
###        Electronic paper (Acta Crystallographica Section E)             ###
###                                                                        ###
##############################################################################
#                                                                            #
# This CIF contains the data in a paper accepted for publication in Acta     #
# Crystallographica Section E. It conforms to the requirements of Notes      #
# for Authors for Section E, and has been peer reviewed under the auspices   #
# of the IUCr Commission on Journals.                                        #
#                                                                            #
# Full details of the Crystallographic Information File format               #
# are given in the paper "The Crystallographic Information File (CIF):       #
# a New Standard Archive File for Crystallography" by S. R. Hall, F. H.      #
# Allen and I. D. Brown [Acta Cryst. (1991), A47, 655-685].                  #
#                                                                            #
# The current version of the core CIF dictionary is obtainable from          #
# ftp://ftp.iucr.org/pub/cif_core.dic. The current version number is 2.4.    #
#                                                                            #
# Software is freely available for graphical display of the structure(s) in  #
# this CIF.  For information consult the CIF home page http://www.iucr.org/  #
# cif/home.html                                                              #
#                                                                            #
# This file may be used for bona fide research purposes within the           #
# scientific community so long as proper attribution is given to the journal # 
# article from which it was obtained.                                        #
#                                                                            #
##############################################################################
                                             
data_I
_audit_creation_method     SHELXL-97
_chemical_name_systematic
;
tetra-\m~3~-iodido-tetrakis[(benzyldimethylamine-\k<i>N</i>)copper(I)]
;
_chemical_name_common     ?
_chemical_formula_moiety     'C36 H52 Cu4 I4 N4'
_chemical_formula_sum     'C36 H52 Cu4 I4 N4'
_chemical_formula_iupac     '[Cu4 I4 (C9 H13 N)4]'
_chemical_formula_weight     1302.58
_chemical_melting_point     ?
_symmetry_cell_setting     monoclinic
_symmetry_space_group_name_H-M     'P 21/n'
_symmetry_space_group_name_Hall     '-P 2yn'
loop_
    _symmetry_equiv_pos_as_xyz
    'x, y, z'
    '-x+1/2, y+1/2, -z+1/2'
    '-x, -y, -z'
    'x-1/2, -y-1/2, z-1/2'
_cell_length_a     17.758(4)
_cell_length_b     11.544(2)
_cell_length_c     21.540(4)
_cell_angle_alpha     90.00
_cell_angle_beta     100.16(3)
_cell_angle_gamma     90.00
_cell_volume     4346.3(15)
_cell_formula_units_Z     4
_cell_measurement_reflns_used     40151
_cell_measurement_theta_min     2.99
_cell_measurement_theta_max     27.44
_cell_measurement_temperature     298(2)
_exptl_crystal_description     block
_exptl_crystal_colour     colorless
_exptl_crystal_size_max     0.38
_exptl_crystal_size_mid     0.29
_exptl_crystal_size_min     0.27
_exptl_crystal_density_diffrn     1.991
_exptl_crystal_density_meas     ?
_exptl_crystal_density_method     'not measured'
_exptl_crystal_F_000     2496
_exptl_absorpt_coefficient_mu     4.801
_exptl_absorpt_correction_type     'multi-scan'
_exptl_absorpt_process_details     '(ABSCOR; Higashi, 1995)'
_exptl_absorpt_correction_T_min     0.7185
_exptl_absorpt_correction_T_max     1.0000
_exptl_special_details
;
;
_diffrn_ambient_temperature     298(2)
_diffrn_radiation_type     MoK\a
_diffrn_radiation_wavelength     0.71073
_diffrn_radiation_source     'fine-focus sealed tube'
_diffrn_radiation_monochromator     graphite
_diffrn_measurement_device_type     'Rigaku R-AXIS RAPID'
_diffrn_measurement_method     \w
_diffrn_detector_area_resol_mean     ?
_diffrn_reflns_number     40151
_diffrn_reflns_av_R_equivalents     0.0628
_diffrn_reflns_av_sigmaI/netI     0.0506
_diffrn_reflns_theta_min     2.99
_diffrn_reflns_theta_max     27.44
_diffrn_reflns_theta_full     27.44
_diffrn_measured_fraction_theta_max     0.997
_diffrn_measured_fraction_theta_full     0.997
_diffrn_reflns_limit_h_min     -23
_diffrn_reflns_limit_h_max     23
_diffrn_reflns_limit_k_min     -14
_diffrn_reflns_limit_k_max     14
_diffrn_reflns_limit_l_min     -27
_diffrn_reflns_limit_l_max     27
_diffrn_standards_number     0
_diffrn_standards_interval_count     0
_diffrn_standards_interval_time     0
_diffrn_standards_decay_%     0
_refine_special_details
;
Refinement of <i>F</i>^2^ against ALL reflections. The weighted <i>R</i>-factor
<i>wR</i> and goodness of fit <i>S</i> are based on <i>F</i>^2^, conventional
<i>R</i>-factors <i>R</i> are based on <i>F</i>, with <i>F</i> set to zero for
negative <i>F</i>^2^. The threshold expression of <i>F</i>^2^ >
\s(<i>F</i>^2^) is used only for calculating <i>R</i>-factors(gt) <i>etc</i>.
and is not relevant to the choice of reflections for refinement.
<i>R</i>-factors based on <i>F</i>^2^ are statistically about twice as large
as those based on <i>F</i>, and <i>R</i>- factors based on ALL data will be
even larger.
;
_reflns_number_total     9884
_reflns_number_gt     8944
_reflns_threshold_expression     I>2\s(I)
_refine_ls_structure_factor_coef     Fsqd
_refine_ls_matrix_type     full
_refine_ls_R_factor_all     0.0379
_refine_ls_R_factor_gt     0.0308
_refine_ls_wR_factor_gt     0.0572
_refine_ls_wR_factor_ref     0.0592
_refine_ls_goodness_of_fit_ref     1.081
_refine_ls_restrained_S_all     1.082
_refine_ls_number_reflns     9884
_refine_ls_number_parameters     434
_refine_ls_number_restraints     6
_refine_ls_hydrogen_treatment     constr
_refine_ls_weighting_scheme     calc
_refine_ls_weighting_details
                      'calc w=1/[\s^2^(Fo^2^)+6.5262P] where P=(Fo^2^+2Fc^2^)/3'
_atom_sites_solution_hydrogens     geom
_atom_sites_solution_primary     direct
_atom_sites_solution_secondary     difmap
_refine_ls_shift/su_max     0.003
_refine_ls_shift/su_mean     0.000
_refine_diff_density_max     1.767
_refine_diff_density_min     -0.936
_refine_ls_extinction_method     'SHELXL97 (Sheldrick, 2008)'
_refine_ls_extinction_coef     0.00015(4)
_refine_ls_extinction_expression
                                  'Fc^*^=kFc[1+0.001xFc^2^\l^3^/sin(2\q)]^-1/4^'
loop_
    _atom_type_symbol
    _atom_type_description
    _atom_type_scat_dispersion_real
    _atom_type_scat_dispersion_imag
    _atom_type_scat_source
    'C' 'C' 0.0033 0.0016
                         'International Tables Vol C Tables 4.2.6.8 and 6.1.1.4'
    'H' 'H' 0.0000 0.0000
                         'International Tables Vol C Tables 4.2.6.8 and 6.1.1.4'
    'N' 'N' 0.0061 0.0033
                         'International Tables Vol C Tables 4.2.6.8 and 6.1.1.4'
    'Cu' 'Cu' 0.3201 1.2651
                         'International Tables Vol C Tables 4.2.6.8 and 6.1.1.4'
    'I' 'I' -0.4742 1.8119
                         'International Tables Vol C Tables 4.2.6.8 and 6.1.1.4'
_computing_data_collection     'RAPID-AUTO (Rigaku, 1998)'
_computing_cell_refinement     'RAPID-AUTO (Rigaku, 1998)'
_computing_data_reduction     'CrystalStructure (Rigaku/MSC, 2002)'
_computing_structure_solution     'SHELXS97 (Sheldrick, 2008)'
_computing_structure_refinement     'SHELXL97 (Sheldrick, 2008)'
_computing_molecular_graphics     'ORTEPII (Johnson, 1976)'
_computing_publication_material     'SHELXL97 (Sheldrick, 2008)'
loop_
    _atom_site_type_symbol
    _atom_site_label
    _atom_site_fract_x
    _atom_site_fract_y
    _atom_site_fract_z
    _atom_site_U_iso_or_equiv
    _atom_site_adp_type
    _atom_site_calc_flag
    _atom_site_refinement_flags
    _atom_site_occupancy
    _atom_site_disorder_assembly
    _atom_site_disorder_group
    Cu Cu1 -0.00846(2) 0.35843(3) 0.16475(2) 0.01613(9) Uani d . 1 . .
    Cu Cu2 0.12653(2) 0.45686(3) 0.18503(2) 0.01504(9) Uani d . 1 . .
    Cu Cu3 0.05779(2) 0.42114(3) 0.289283(19) 0.01594(9) Uani d . 1 . .
    Cu Cu4 0.00552(2) 0.58059(3) 0.20498(2) 0.01611(9) Uani d . 1 . .
    I I1 0.020897(11) 0.530945(17) 0.088571(10) 0.01611(6) Uani d . 1 . .
    I I2 -0.093901(11) 0.439045(17) 0.247110(10) 0.01551(6) Uani d . 1 . .
    I I3 0.144530(11) 0.610927(17) 0.278368(10) 0.01425(5) Uani d . 1 . .
    I I4 0.110408(11) 0.244188(17) 0.230246(10) 0.01544(6) Uani d . 1 . .
    C C1 -0.1133(2) 0.1608(3) 0.14134(18) 0.0230(7) Uani d . 1 . .
    H H1A -0.1468 0.1099 0.1140 0.034 Uiso calc R 1 . .
    H H1B -0.1415 0.1990 0.1695 0.034 Uiso calc R 1 . .
    H H1C -0.0724 0.1166 0.1653 0.034 Uiso calc R 1 . .
    C C2 -0.14480(18) 0.3176(3) 0.06819(17) 0.0218(7) Uani d . 1 . .
    H H2A -0.1784 0.2680 0.0401 0.033 Uiso calc R 1 . .
    H H2B -0.1248 0.3767 0.0443 0.033 Uiso calc R 1 . .
    H H2C -0.1727 0.3529 0.0975 0.033 Uiso calc R 1 . .
    C C3 -0.03673(17) 0.1916(3) 0.05871(16) 0.0170(7) Uani d . 1 . .
    H H3A 0.0047 0.1479 0.0834 0.020 Uiso calc R 1 . .
    H H3B -0.0140 0.2515 0.0364 0.020 Uiso calc R 1 . .
    C C4 -0.08217(17) 0.1108(3) 0.01039(16) 0.0172(7) Uani d . 1 . .
    C C5 -0.0909(2) -0.0059(3) 0.02337(18) 0.0212(7) Uani d . 1 . .
    H H5A -0.0688 -0.0356 0.0625 0.025 Uiso calc R 1 . .
    C C6 -0.13257(19) -0.0788(3) -0.02167(18) 0.0237(8) Uani d . 1 . .
    H H6A -0.1385 -0.1565 -0.0122 0.028 Uiso calc R 1 . .
    C C7 -0.16496(19) -0.0367(3) -0.08022(18) 0.0239(8) Uani d . 1 . .
    H H7A -0.1924 -0.0859 -0.1102 0.029 Uiso calc R 1 . .
    C C8 -0.15646(19) 0.0791(3) -0.09414(18) 0.0232(8) Uani d . 1 . .
    H H8A -0.1783 0.1081 -0.1335 0.028 Uiso calc R 1 . .
    C C9 -0.11522(18) 0.1522(3) -0.04909(17) 0.0200(7) Uani d . 1 . .
    H H9A -0.1096 0.2298 -0.0588 0.024 Uiso calc R 1 . .
    C C11 0.29409(18) 0.4446(3) 0.20081(17) 0.0192(7) Uani d . 1 . .
    H H11A 0.3412 0.4481 0.1849 0.029 Uiso calc R 1 . .
    H H11B 0.2889 0.3695 0.2187 0.029 Uiso calc R 1 . .
    H H11C 0.2943 0.5028 0.2327 0.029 Uiso calc R 1 . .
    C C12 0.2371(2) 0.5829(3) 0.12264(17) 0.0207(7) Uani d . 1 . .
    H H12A 0.2836 0.5870 0.1058 0.031 Uiso calc R 1 . .
    H H12B 0.2385 0.6392 0.1556 0.031 Uiso calc R 1 . .
    H H12C 0.1943 0.5985 0.0897 0.031 Uiso calc R 1 . .
    C C13 0.2257(2) 0.3751(3) 0.09826(17) 0.0221(7) Uani d . 1 . .
    H H13A 0.1764 0.3808 0.0707 0.027 Uiso calc R 1 . .
    H H13B 0.2283 0.2996 0.1182 0.027 Uiso calc R 1 . .
    C C14 0.2872(2) 0.3810(3) 0.05807(18) 0.0266(8) Uani d . 1 . .
    C C15 0.2717(3) 0.4335(4) -0.0012(2) 0.0582(16) Uani d . 1 . .
    H H15A 0.2229 0.4620 -0.0160 0.070 Uiso calc R 1 . .
    C C16 0.3270(4) 0.4439(5) -0.0382(3) 0.0761(19) Uani d U 1 . .
    H H16A 0.3156 0.4807 -0.0771 0.091 Uiso calc R 1 . .
    C C17 0.3996(4) 0.4000(4) -0.0177(3) 0.0686(18) Uani d U 1 . .
    H H17A 0.4370 0.4071 -0.0428 0.082 Uiso calc R 1 . .
    C C18 0.4163(3) 0.3456(4) 0.0402(2) 0.0439(11) Uani d . 1 . .
    H H18A 0.4649 0.3157 0.0543 0.053 Uiso calc R 1 . .
    C C19 0.3596(2) 0.3359(3) 0.07735(19) 0.0281(8) Uani d . 1 . .
    H H19A 0.3709 0.2981 0.1160 0.034 Uiso calc R 1 . .
    C C21 0.0141(2) 0.3227(3) 0.40695(18) 0.0243(8) Uani d . 1 . .
    H H21A 0.0179 0.3227 0.4520 0.036 Uiso calc R 1 . .
    H H21B 0.0306 0.2491 0.3935 0.036 Uiso calc R 1 . .
    H H21C -0.0381 0.3361 0.3874 0.036 Uiso calc R 1 . .
    C C22 0.03421(19) 0.5276(3) 0.40854(17) 0.0207(7) Uani d . 1 . .
    H H22A 0.0360 0.5268 0.4533 0.031 Uiso calc R 1 . .
    H H22B -0.0176 0.5391 0.3875 0.031 Uiso calc R 1 . .
    H H22C 0.0657 0.5893 0.3977 0.031 Uiso calc R 1 . .
    C C23 0.14486(18) 0.3971(3) 0.41885(17) 0.0217(7) Uani d . 1 . .
    H H23A 0.1753 0.4590 0.4054 0.026 Uiso calc R 1 . .
    H H23B 0.1625 0.3249 0.4034 0.026 Uiso calc R 1 . .
    C C24 0.15991(19) 0.3937(3) 0.49034(18) 0.0249(8) Uani d . 1 . .
    C C25 0.17937(19) 0.4938(4) 0.52562(19) 0.0316(9) Uani d . 1 . .
    H H25A 0.1844 0.5634 0.5050 0.038 Uiso calc R 1 . .
    C C26 0.1913(2) 0.4913(4) 0.5908(2) 0.0378(10) Uani d . 1 . .
    H H26A 0.2045 0.5587 0.6137 0.045 Uiso calc R 1 . .
    C C27 0.1834(2) 0.3883(5) 0.6217(2) 0.0398(11) Uani d . 1 . .
    H H27A 0.1906 0.3869 0.6656 0.048 Uiso calc R 1 . .
    C C28 0.1650(2) 0.2878(4) 0.58806(19) 0.0362(10) Uani d . 1 . .
    H H28A 0.1604 0.2185 0.6091 0.043 Uiso calc R 1 . .
    C C29 0.1533(2) 0.2902(4) 0.52248(18) 0.0295(9) Uani d . 1 . .
    H H29A 0.1409 0.2222 0.4998 0.035 Uiso calc R 1 . .
    C C31 0.0059(2) 0.8294(3) 0.17982(18) 0.0238(8) Uani d . 1 . .
    H H31A -0.0159 0.9056 0.1787 0.036 Uiso calc R 1 . .
    H H31B 0.0122 0.8073 0.1381 0.036 Uiso calc R 1 . .
    H H31C 0.0549 0.8294 0.2072 0.036 Uiso calc R 1 . .
    C C32 -0.1203(2) 0.7451(3) 0.16079(18) 0.0246(8) Uani d . 1 . .
    H H32A -0.1433 0.8204 0.1604 0.037 Uiso calc R 1 . .
    H H32B -0.1531 0.6888 0.1752 0.037 Uiso calc R 1 . .
    H H32C -0.1130 0.7255 0.1189 0.037 Uiso calc R 1 . .
    C C33 -0.05426(19) 0.7741(3) 0.26976(16) 0.0186(7) Uani d . 1 . .
    H H33A -0.0045 0.7671 0.2966 0.022 Uiso calc R 1 . .
    H H33B -0.0875 0.7164 0.2835 0.022 Uiso calc R 1 . .
    C C34 -0.08608(19) 0.8926(3) 0.28009(16) 0.0171(7) Uani d . 1 . .
    C C35 -0.03778(19) 0.9878(3) 0.29292(18) 0.0224(7) Uani d . 1 . .
    H H35A 0.0147 0.9775 0.2960 0.027 Uiso calc R 1 . .
    C C36 -0.0660(2) 1.0976(3) 0.30126(18) 0.0233(8) Uani d . 1 . .
    H H36A -0.0328 1.1603 0.3088 0.028 Uiso calc R 1 . .
    C C37 -0.1438(2) 1.1136(3) 0.29828(17) 0.0220(7) Uani d . 1 . .
    H H37A -0.1629 1.1869 0.3045 0.026 Uiso calc R 1 . .
    C C38 -0.19297(19) 1.0205(3) 0.28603(17) 0.0214(7) Uani d . 1 . .
    H H38A -0.2453 1.0312 0.2839 0.026 Uiso calc R 1 . .
    C C39 -0.16446(19) 0.9105(3) 0.27686(17) 0.0189(7) Uani d . 1 . .
    H H39A -0.1980 0.8484 0.2685 0.023 Uiso calc R 1 . .
    N N1 -0.08119(14) 0.2486(2) 0.10298(13) 0.0157(6) Uani d . 1 . .
    N N2 0.22903(15) 0.4653(2) 0.14853(13) 0.0158(6) Uani d . 1 . .
    N N3 0.06292(15) 0.4150(2) 0.38841(13) 0.0162(6) Uani d . 1 . .
    N N4 -0.04546(15) 0.7461(2) 0.20371(13) 0.0171(6) Uani d . 1 . .
loop_
    _atom_site_aniso_label
    _atom_site_aniso_U_11
    _atom_site_aniso_U_22
    _atom_site_aniso_U_33
    _atom_site_aniso_U_12
    _atom_site_aniso_U_13
    _atom_site_aniso_U_23
    Cu1 0.01373(18) 0.01576(18) 0.0179(2) -0.00103(16) 0.00007(15) -0.00207(15)
    Cu2 0.01317(18) 0.01511(18) 0.0169(2) -0.00067(15) 0.00288(15) -0.00087(15)
    Cu3 0.01647(19) 0.01768(19) 0.0138(2) 0.00067(16) 0.00297(15) 0.00108(15)
    Cu4 0.01831(19) 0.01386(18) 0.0161(2) 0.00297(16) 0.00278(15) 0.00088(15)
    I1 0.01885(10) 0.01741(10) 0.01135(11) -0.00066(8) 0.00072(8) 0.00055(8)
    I2 0.01233(10) 0.01651(10) 0.01800(12) 0.00070(8) 0.00350(8) -0.00110(8)
    I3 0.01502(10) 0.01455(10) 0.01326(11) -0.00241(8) 0.00275(7) -0.00213(7)
    I4 0.01374(10) 0.01215(9) 0.02016(12) 0.00196(8) 0.00229(8) 0.00118(8)
    C1 0.0227(17) 0.0228(17) 0.025(2) -0.0068(15) 0.0082(14) -0.0037(14)
    C2 0.0144(15) 0.0229(17) 0.026(2) 0.0043(14) -0.0024(13) -0.0055(14)
    C3 0.0113(14) 0.0206(15) 0.0190(18) -0.0016(13) 0.0025(12) -0.0043(13)
    C4 0.0114(14) 0.0207(16) 0.0210(19) -0.0002(13) 0.0066(12) -0.0047(13)
    C5 0.0228(17) 0.0171(15) 0.023(2) 0.0033(14) 0.0018(14) -0.0027(13)
    C6 0.0213(17) 0.0179(16) 0.032(2) -0.0015(14) 0.0062(15) -0.0055(14)
    C7 0.0179(16) 0.0252(17) 0.029(2) -0.0020(15) 0.0046(14) -0.0115(15)
    C8 0.0189(16) 0.0320(19) 0.0186(19) -0.0016(15) 0.0032(14) -0.0050(15)
    C9 0.0207(16) 0.0197(16) 0.0208(19) -0.0018(14) 0.0070(13) -0.0022(13)
    C11 0.0144(15) 0.0217(16) 0.0216(19) 0.0030(13) 0.0039(13) -0.0006(13)
    C12 0.0246(17) 0.0164(15) 0.023(2) 0.0022(14) 0.0102(14) 0.0037(13)
    C13 0.0245(17) 0.0197(16) 0.022(2) 0.0025(15) 0.0030(14) -0.0068(14)
    C14 0.039(2) 0.0215(17) 0.022(2) 0.0121(17) 0.0131(16) 0.0004(14)
    C15 0.094(4) 0.059(3) 0.025(3) 0.051(3) 0.021(3) 0.011(2)
    C16 0.139(5) 0.061(3) 0.044(3) 0.061(3) 0.059(3) 0.030(3)
    C17 0.121(5) 0.044(3) 0.062(4) 0.026(3) 0.076(3) 0.019(2)
    C18 0.051(3) 0.038(2) 0.052(3) 0.010(2) 0.034(2) 0.004(2)
    C19 0.037(2) 0.0242(18) 0.026(2) 0.0077(17) 0.0160(16) 0.0042(15)
    C21 0.0254(18) 0.0253(18) 0.022(2) -0.0069(16) 0.0042(14) 0.0059(15)
    C22 0.0193(16) 0.0251(17) 0.0189(19) 0.0020(15) 0.0069(13) -0.0016(14)
    C23 0.0148(15) 0.0314(18) 0.0195(19) 0.0052(15) 0.0042(13) 0.0052(15)
    C24 0.0130(15) 0.042(2) 0.020(2) 0.0067(16) 0.0032(13) 0.0017(16)
    C25 0.0154(16) 0.052(2) 0.027(2) -0.0037(18) 0.0019(15) -0.0029(18)
    C26 0.0194(18) 0.067(3) 0.026(2) 0.000(2) 0.0035(16) -0.012(2)
    C27 0.0194(18) 0.082(3) 0.019(2) 0.013(2) 0.0049(15) 0.002(2)
    C28 0.0246(19) 0.063(3) 0.022(2) 0.016(2) 0.0071(15) 0.015(2)
    C29 0.0240(18) 0.044(2) 0.021(2) 0.0129(17) 0.0057(15) 0.0046(17)
    C31 0.0315(19) 0.0167(15) 0.025(2) 0.0036(15) 0.0112(15) 0.0066(14)
    C32 0.0249(18) 0.0231(17) 0.024(2) 0.0081(15) -0.0021(14) -0.0026(14)
    C33 0.0231(16) 0.0173(15) 0.0162(18) 0.0047(14) 0.0062(13) 0.0018(13)
    C34 0.0205(16) 0.0165(15) 0.0146(17) 0.0015(14) 0.0038(13) 0.0000(12)
    C35 0.0154(15) 0.0268(18) 0.025(2) -0.0008(15) 0.0033(14) -0.0070(15)
    C36 0.0241(17) 0.0201(16) 0.026(2) -0.0077(15) 0.0069(15) -0.0082(14)
    C37 0.0260(18) 0.0179(16) 0.024(2) 0.0031(15) 0.0088(14) -0.0017(14)
    C38 0.0147(15) 0.0264(17) 0.024(2) 0.0032(14) 0.0044(13) 0.0003(14)
    C39 0.0169(15) 0.0197(16) 0.0204(19) -0.0029(14) 0.0044(13) -0.0009(13)
    N1 0.0117(12) 0.0168(13) 0.0187(15) -0.0010(11) 0.0026(10) -0.0023(11)
    N2 0.0169(13) 0.0131(12) 0.0179(15) -0.0009(11) 0.0043(11) 0.0002(11)
    N3 0.0158(13) 0.0183(13) 0.0149(15) 0.0004(11) 0.0034(11) 0.0029(11)
    N4 0.0205(14) 0.0167(13) 0.0143(15) 0.0042(12) 0.0039(11) 0.0023(11)
_geom_special_details
;
All e.s.d.'s (except the e.s.d. in the dihedral angle between two l.s. planes)
are estimated using the full covariance matrix. The cell e.s.d.'s are taken
into account individually in the estimation of e.s.d.'s in distances, angles
and torsion angles; correlations between e.s.d.'s in cell parameters are only
used when they are defined by crystal symmetry. An approximate (isotropic)
treatment of cell e.s.d.'s is used for estimating e.s.d.'s involving l.s.
planes.
;
loop_
    _geom_bond_atom_site_label_1
    _geom_bond_atom_site_label_2
    _geom_bond_site_symmetry_2
    _geom_bond_distance
    _geom_bond_publ_flag
    Cu1 N1 . 2.107(3) y
    Cu1 Cu2 . 2.6189(7) ?
    Cu1 I4 . 2.6711(8) y
    Cu1 I1 . 2.6892(6) y
    Cu1 I2 . 2.6953(8) y
    Cu1 Cu4 . 2.7043(7) ?
    Cu1 Cu3 . 2.8266(9) ?
    Cu2 N2 . 2.108(3) y
    Cu2 I3 . 2.6609(6) y
    Cu2 I4 . 2.6750(6) y
    Cu2 Cu4 . 2.6774(7) ?
    Cu2 I1 . 2.6819(9) y
    Cu2 Cu3 . 2.7694(9) ?
    Cu3 N3 . 2.122(3) y
    Cu3 Cu4 . 2.6368(7) ?
    Cu3 I4 . 2.6611(6) y
    Cu3 I2 . 2.6947(8) y
    Cu3 I3 . 2.7121(6) y
    Cu4 N4 . 2.112(3) y
    Cu4 I1 . 2.6328(7) y
    Cu4 I2 . 2.6788(6) y
    Cu4 I3 . 2.7090(10) y
    C1 N1 . 1.484(4) ?
    C1 H1A . 0.9600 ?
    C1 H1B . 0.9600 ?
    C1 H1C . 0.9600 ?
    C2 N1 . 1.474(4) ?
    C2 H2A . 0.9600 ?
    C2 H2B . 0.9600 ?
    C2 H2C . 0.9600 ?
    C3 N1 . 1.494(4) ?
    C3 C4 . 1.519(4) ?
    C3 H3A . 0.9700 ?
    C3 H3B . 0.9700 ?
    C4 C5 . 1.391(5) ?
    C4 C9 . 1.396(5) ?
    C5 C6 . 1.394(5) ?
    C5 H5A . 0.9300 ?
    C6 C7 . 1.379(5) ?
    C6 H6A . 0.9300 ?
    C7 C8 . 1.385(5) ?
    C7 H7A . 0.9300 ?
    C8 C9 . 1.392(5) ?
    C8 H8A . 0.9300 ?
    C9 H9A . 0.9300 ?
    C11 N2 . 1.484(4) ?
    C11 H11A . 0.9600 ?
    C11 H11B . 0.9600 ?
    C11 H11C . 0.9600 ?
    C12 N2 . 1.483(4) ?
    C12 H12A . 0.9600 ?
    C12 H12B . 0.9600 ?
    C12 H12C . 0.9600 ?
    C13 N2 . 1.496(4) ?
    C13 C14 . 1.510(5) ?
    C13 H13A . 0.9700 ?
    C13 H13B . 0.9700 ?
    C14 C19 . 1.381(5) ?
    C14 C15 . 1.396(6) ?
    C15 C16 . 1.374(8) ?
    C15 H15A . 0.9300 ?
    C16 C17 . 1.383(9) ?
    C16 H16A . 0.9300 ?
    C17 C18 . 1.381(7) ?
    C17 H17A . 0.9300 ?
    C18 C19 . 1.397(6) ?
    C18 H18A . 0.9300 ?
    C19 H19A . 0.9300 ?
    C21 N3 . 1.473(4) ?
    C21 H21A . 0.9600 ?
    C21 H21B . 0.9600 ?
    C21 H21C . 0.9600 ?
    C22 N3 . 1.488(4) ?
    C22 H22A . 0.9600 ?
    C22 H22B . 0.9600 ?
    C22 H22C . 0.9600 ?
    C23 N3 . 1.501(4) ?
    C23 C24 . 1.516(5) ?
    C23 H23A . 0.9700 ?
    C23 H23B . 0.9700 ?
    C24 C25 . 1.393(6) ?
    C24 C29 . 1.396(5) ?
    C25 C26 . 1.382(6) ?
    C25 H25A . 0.9300 ?
    C26 C27 . 1.382(7) ?
    C26 H26A . 0.9300 ?
    C27 C28 . 1.377(7) ?
    C27 H27A . 0.9300 ?
    C28 C29 . 1.391(5) ?
    C28 H28A . 0.9300 ?
    C29 H29A . 0.9300 ?
    C31 N4 . 1.480(4) ?
    C31 H31A . 0.9600 ?
    C31 H31B . 0.9600 ?
    C31 H31C . 0.9600 ?
    C32 N4 . 1.479(4) ?
    C32 H32A . 0.9600 ?
    C32 H32B . 0.9600 ?
    C32 H32C . 0.9600 ?
    C33 N4 . 1.494(4) ?
    C33 C34 . 1.510(4) ?
    C33 H33A . 0.9700 ?
    C33 H33B . 0.9700 ?
    C34 C35 . 1.392(5) ?
    C34 C39 . 1.397(5) ?
    C35 C36 . 1.386(5) ?
    C35 H35A . 0.9300 ?
    C36 C37 . 1.384(5) ?
    C36 H36A . 0.9300 ?
    C37 C38 . 1.380(5) ?
    C37 H37A . 0.9300 ?
    C38 C39 . 1.393(5) ?
    C38 H38A . 0.9300 ?
    C39 H39A . 0.9300 ?
loop_
    _geom_angle_atom_site_label_1
    _geom_angle_atom_site_label_2
    _geom_angle_atom_site_label_3
    _geom_angle_site_symmetry_1
    _geom_angle_site_symmetry_3
    _geom_angle
    _geom_angle_publ_flag
    N1 Cu1 Cu2 . . 143.85(8) ?
    N1 Cu1 I4 . . 112.06(8) ?
    Cu2 Cu1 I4 . . 60.74(2) ?
    N1 Cu1 I1 . . 102.92(8) ?
    Cu2 Cu1 I1 . . 60.68(2) ?
    I4 Cu1 I1 . . 117.89(2) ?
    N1 Cu1 I2 . . 105.65(8) ?
    Cu2 Cu1 I2 . . 110.21(2) ?
    I4 Cu1 I2 . . 107.88(2) ?
    I1 Cu1 I2 . . 109.76(2) ?
    N1 Cu1 Cu4 . . 141.67(7) ?
    Cu2 Cu1 Cu4 . . 60.368(17) ?
    I4 Cu1 Cu4 . . 106.24(2) ?
    I1 Cu1 Cu4 . . 58.436(18) ?
    I2 Cu1 Cu4 . . 59.485(14) ?
    N1 Cu1 Cu3 . . 149.25(8) ?
    Cu2 Cu1 Cu3 . . 60.99(3) ?
    I4 Cu1 Cu3 . . 57.82(2) ?
    I1 Cu1 Cu3 . . 107.241(19) ?
    I2 Cu1 Cu3 . . 58.36(2) ?
    Cu4 Cu1 Cu3 . . 56.893(14) ?
    N2 Cu2 Cu1 . . 141.53(8) ?
    N2 Cu2 I3 . . 104.72(8) ?
    Cu1 Cu2 I3 . . 113.60(3) ?
    N2 Cu2 I4 . . 109.47(7) ?
    Cu1 Cu2 I4 . . 60.592(18) ?
    I3 Cu2 I4 . . 110.16(2) ?
    N2 Cu2 Cu4 . . 143.63(7) ?
    Cu1 Cu2 Cu4 . . 61.40(2) ?
    I3 Cu2 Cu4 . . 60.99(2) ?
    I4 Cu2 Cu4 . . 106.90(2) ?
    N2 Cu2 I1 . . 103.19(8) ?
    Cu1 Cu2 I1 . . 60.96(2) ?
    I3 Cu2 I1 . . 110.28(2) ?
    I4 Cu2 I1 . . 118.005(16) ?
    Cu4 Cu2 I1 . . 58.845(19) ?
    N2 Cu2 Cu3 . . 147.38(8) ?
    Cu1 Cu2 Cu3 . . 63.21(3) ?
    I3 Cu2 Cu3 . . 59.886(17) ?
    I4 Cu2 Cu3 . . 58.490(13) ?
    Cu4 Cu2 Cu3 . . 57.88(2) ?
    I1 Cu2 Cu3 . . 109.12(2) ?
    N3 Cu3 Cu4 . . 131.57(8) ?
    N3 Cu3 I4 . . 119.92(7) ?
    Cu4 Cu3 I4 . . 108.51(2) ?
    N3 Cu3 I2 . . 101.81(8) ?
    Cu4 Cu3 I2 . . 60.31(2) ?
    I4 Cu3 I2 . . 108.19(2) ?
    N3 Cu3 I3 . . 100.94(8) ?
    Cu4 Cu3 I3 . . 60.84(2) ?
    I4 Cu3 I3 . . 109.03(2) ?
    I2 Cu3 I3 . . 117.263(17) ?
    N3 Cu3 Cu2 . . 150.92(7) ?
    Cu4 Cu3 Cu2 . . 59.313(18) ?
    I4 Cu3 Cu2 . . 58.983(17) ?
    I2 Cu3 Cu2 . . 105.82(3) ?
    I3 Cu3 Cu2 . . 58.072(16) ?
    N3 Cu3 Cu1 . . 152.01(7) ?
    Cu4 Cu3 Cu1 . . 59.22(2) ?
    I4 Cu3 Cu1 . . 58.159(17) ?
    I2 Cu3 Cu1 . . 58.38(3) ?
    I3 Cu3 Cu1 . . 105.80(2) ?
    Cu2 Cu3 Cu1 . . 55.798(19) ?
    N4 Cu4 I1 . . 107.50(8) ?
    N4 Cu4 Cu3 . . 137.59(8) ?
    I1 Cu4 Cu3 . . 114.89(2) ?
    N4 Cu4 Cu2 . . 146.59(8) ?
    I1 Cu4 Cu2 . . 60.66(3) ?
    Cu3 Cu4 Cu2 . . 62.81(2) ?
    N4 Cu4 I2 . . 104.45(8) ?
    I1 Cu4 I2 . . 112.03(2) ?
    Cu3 Cu4 I2 . . 60.92(2) ?
    Cu2 Cu4 I2 . . 108.94(2) ?
    N4 Cu4 Cu1 . . 147.00(8) ?
    I1 Cu4 Cu1 . . 60.494(14) ?
    Cu3 Cu4 Cu1 . . 63.89(2) ?
    Cu2 Cu4 Cu1 . . 58.236(17) ?
    I2 Cu4 Cu1 . . 60.089(18) ?
    N4 Cu4 I3 . . 103.60(7) ?
    I1 Cu4 I3 . . 110.30(3) ?
    Cu3 Cu4 I3 . . 60.95(2) ?
    Cu2 Cu4 I3 . . 59.205(17) ?
    I2 Cu4 I3 . . 117.93(2) ?
    Cu1 Cu4 I3 . . 109.405(17) ?
    Cu4 I1 Cu2 . . 60.49(2) ?
    Cu4 I1 Cu1 . . 61.070(17) ?
    Cu2 I1 Cu1 . . 58.366(16) ?
    Cu4 I2 Cu3 . . 58.773(17) ?
    Cu4 I2 Cu1 . . 60.43(2) ?
    Cu3 I2 Cu1 . . 63.26(2) ?
    Cu2 I3 Cu4 . . 59.81(2) ?
    Cu2 I3 Cu3 . . 62.04(2) ?
    Cu4 I3 Cu3 . . 58.208(14) ?
    Cu3 I4 Cu1 . . 64.025(19) ?
    Cu3 I4 Cu2 . . 62.53(2) ?
    Cu1 I4 Cu2 . . 58.665(15) ?
    N1 C1 H1A . . 109.5 ?
    N1 C1 H1B . . 109.5 ?
    H1A C1 H1B . . 109.5 ?
    N1 C1 H1C . . 109.5 ?
    H1A C1 H1C . . 109.5 ?
    H1B C1 H1C . . 109.5 ?
    N1 C2 H2A . . 109.5 ?
    N1 C2 H2B . . 109.5 ?
    H2A C2 H2B . . 109.5 ?
    N1 C2 H2C . . 109.5 ?
    H2A C2 H2C . . 109.5 ?
    H2B C2 H2C . . 109.5 ?
    N1 C3 C4 . . 115.5(2) ?
    N1 C3 H3A . . 108.4 ?
    C4 C3 H3A . . 108.4 ?
    N1 C3 H3B . . 108.4 ?
    C4 C3 H3B . . 108.4 ?
    H3A C3 H3B . . 107.5 ?
    C5 C4 C9 . . 118.2(3) ?
    C5 C4 C3 . . 121.5(3) ?
    C9 C4 C3 . . 120.4(3) ?
    C4 C5 C6 . . 120.6(3) ?
    C4 C5 H5A . . 119.7 ?
    C6 C5 H5A . . 119.7 ?
    C7 C6 C5 . . 120.5(3) ?
    C7 C6 H6A . . 119.7 ?
    C5 C6 H6A . . 119.7 ?
    C6 C7 C8 . . 119.6(3) ?
    C6 C7 H7A . . 120.2 ?
    C8 C7 H7A . . 120.2 ?
    C7 C8 C9 . . 119.9(3) ?
    C7 C8 H8A . . 120.1 ?
    C9 C8 H8A . . 120.1 ?
    C8 C9 C4 . . 121.1(3) ?
    C8 C9 H9A . . 119.4 ?
    C4 C9 H9A . . 119.4 ?
    N2 C11 H11A . . 109.5 ?
    N2 C11 H11B . . 109.5 ?
    H11A C11 H11B . . 109.5 ?
    N2 C11 H11C . . 109.5 ?
    H11A C11 H11C . . 109.5 ?
    H11B C11 H11C . . 109.5 ?
    N2 C12 H12A . . 109.5 ?
    N2 C12 H12B . . 109.5 ?
    H12A C12 H12B . . 109.5 ?
    N2 C12 H12C . . 109.5 ?
    H12A C12 H12C . . 109.5 ?
    H12B C12 H12C . . 109.5 ?
    N2 C13 C14 . . 116.4(3) ?
    N2 C13 H13A . . 108.2 ?
    C14 C13 H13A . . 108.2 ?
    N2 C13 H13B . . 108.2 ?
    C14 C13 H13B . . 108.2 ?
    H13A C13 H13B . . 107.3 ?
    C19 C14 C15 . . 117.5(4) ?
    C19 C14 C13 . . 122.7(3) ?
    C15 C14 C13 . . 119.9(4) ?
    C16 C15 C14 . . 121.5(5) ?
    C16 C15 H15A . . 119.3 ?
    C14 C15 H15A . . 119.3 ?
    C15 C16 C17 . . 120.3(5) ?
    C15 C16 H16A . . 119.8 ?
    C17 C16 H16A . . 119.8 ?
    C18 C17 C16 . . 119.5(5) ?
    C18 C17 H17A . . 120.2 ?
    C16 C17 H17A . . 120.2 ?
    C17 C18 C19 . . 119.5(5) ?
    C17 C18 H18A . . 120.2 ?
    C19 C18 H18A . . 120.2 ?
    C14 C19 C18 . . 121.6(4) ?
    C14 C19 H19A . . 119.2 ?
    C18 C19 H19A . . 119.2 ?
    N3 C21 H21A . . 109.5 ?
    N3 C21 H21B . . 109.5 ?
    H21A C21 H21B . . 109.5 ?
    N3 C21 H21C . . 109.5 ?
    H21A C21 H21C . . 109.5 ?
    H21B C21 H21C . . 109.5 ?
    N3 C22 H22A . . 109.5 ?
    N3 C22 H22B . . 109.5 ?
    H22A C22 H22B . . 109.5 ?
    N3 C22 H22C . . 109.5 ?
    H22A C22 H22C . . 109.5 ?
    H22B C22 H22C . . 109.5 ?
    N3 C23 C24 . . 115.5(3) ?
    N3 C23 H23A . . 108.4 ?
    C24 C23 H23A . . 108.4 ?
    N3 C23 H23B . . 108.4 ?
    C24 C23 H23B . . 108.4 ?
    H23A C23 H23B . . 107.5 ?
    C25 C24 C29 . . 118.3(4) ?
    C25 C24 C23 . . 121.0(4) ?
    C29 C24 C23 . . 120.7(4) ?
    C26 C25 C24 . . 121.0(4) ?
    C26 C25 H25A . . 119.5 ?
    C24 C25 H25A . . 119.5 ?
    C25 C26 C27 . . 119.9(4) ?
    C25 C26 H26A . . 120.1 ?
    C27 C26 H26A . . 120.1 ?
    C28 C27 C26 . . 120.4(4) ?
    C28 C27 H27A . . 119.8 ?
    C26 C27 H27A . . 119.8 ?
    C27 C28 C29 . . 119.8(4) ?
    C27 C28 H28A . . 120.1 ?
    C29 C28 H28A . . 120.1 ?
    C28 C29 C24 . . 120.7(4) ?
    C28 C29 H29A . . 119.7 ?
    C24 C29 H29A . . 119.7 ?
    N4 C31 H31A . . 109.5 ?
    N4 C31 H31B . . 109.5 ?
    H31A C31 H31B . . 109.5 ?
    N4 C31 H31C . . 109.5 ?
    H31A C31 H31C . . 109.5 ?
    H31B C31 H31C . . 109.5 ?
    N4 C32 H32A . . 109.5 ?
    N4 C32 H32B . . 109.5 ?
    H32A C32 H32B . . 109.5 ?
    N4 C32 H32C . . 109.5 ?
    H32A C32 H32C . . 109.5 ?
    H32B C32 H32C . . 109.5 ?
    N4 C33 C34 . . 116.2(3) ?
    N4 C33 H33A . . 108.2 ?
    C34 C33 H33A . . 108.2 ?
    N4 C33 H33B . . 108.2 ?
    C34 C33 H33B . . 108.2 ?
    H33A C33 H33B . . 107.4 ?
    C35 C34 C39 . . 117.8(3) ?
    C35 C34 C33 . . 120.7(3) ?
    C39 C34 C33 . . 121.5(3) ?
    C36 C35 C34 . . 121.6(3) ?
    C36 C35 H35A . . 119.2 ?
    C34 C35 H35A . . 119.2 ?
    C37 C36 C35 . . 119.8(3) ?
    C37 C36 H36A . . 120.1 ?
    C35 C36 H36A . . 120.1 ?
    C38 C37 C36 . . 119.8(3) ?
    C38 C37 H37A . . 120.1 ?
    C36 C37 H37A . . 120.1 ?
    C37 C38 C39 . . 120.2(3) ?
    C37 C38 H38A . . 119.9 ?
    C39 C38 H38A . . 119.9 ?
    C38 C39 C34 . . 120.8(3) ?
    C38 C39 H39A . . 119.6 ?
    C34 C39 H39A . . 119.6 ?
    C2 N1 C1 . . 108.5(3) ?
    C2 N1 C3 . . 110.9(3) ?
    C1 N1 C3 . . 110.7(3) ?
    C2 N1 Cu1 . . 108.97(19) ?
    C1 N1 Cu1 . . 108.2(2) ?
    C3 N1 Cu1 . . 109.50(18) ?
    C12 N2 C11 . . 108.6(3) ?
    C12 N2 C13 . . 111.0(3) ?
    C11 N2 C13 . . 111.3(3) ?
    C12 N2 Cu2 . . 109.2(2) ?
    C11 N2 Cu2 . . 108.5(2) ?
    C13 N2 Cu2 . . 108.2(2) ?
    C21 N3 C22 . . 107.7(3) ?
    C21 N3 C23 . . 110.7(3) ?
    C22 N3 C23 . . 110.4(3) ?
    C21 N3 Cu3 . . 112.0(2) ?
    C22 N3 Cu3 . . 107.9(2) ?
    C23 N3 Cu3 . . 108.1(2) ?
    C32 N4 C31 . . 109.2(3) ?
    C32 N4 C33 . . 111.3(3) ?
    C31 N4 C33 . . 111.4(3) ?
    C32 N4 Cu4 . . 109.7(2) ?
    C31 N4 Cu4 . . 107.7(2) ?
    C33 N4 Cu4 . . 107.49(19) ?
data_global
_journal_date_recd_electronic     2009-06-04
_journal_date_accepted     2009-07-06
_journal_name_full     'Acta Crystallographica, Section E'
_journal_year     2009
_journal_volume     65
_journal_issue      8
_journal_page_first     m906
_journal_page_last     m906
_journal_paper_category     QM
_journal_coeditor_code     FJ2223
_publ_contact_author_name     'Jianguo Pan'
_publ_contact_author_address
;
State Key Lab. Base of Novel Functional Materials and Preparation Science
Faculty of Materials Science and Chemical Engineering
Ningbo University
Ningbo, Zhejiang
315211, People's Republic of China
;
_publ_contact_author_email     'panjianguo@nbu.edu.cn'
_publ_contact_author_fax     '086 574 87600734'
_publ_contact_author_phone     '086 574 87600793'
_publ_section_title
;\
A new coordination tetramer of copper(I) iodide and
<i>N</i>-benzyldimethylamine:
tetra-\m~3~-iodido-tetrakis[(benzyldimethylamine-\k<i>N</i>)\
copper(I)]
;
loop_
    _publ_author_name
    _publ_author_footnote
    _publ_author_address
    'Shuying Yang' .
;
State Key Laboratory Base of Novel Functional Materials and Preparation Science
Faculty of Materials Science and Chemical Engineering
Ningbo University
Ningbo, Zhejiang 315211, People's Republic of China
;
    'Yuebao Li' .
;
State Key Laboratory Base of Novel Functional Materials and Preparation Science
Faculty of Materials Science and Chemical Engineering
Ningbo University
Ningbo, Zhejiang 315211, People's Republic of China
;
    'Yujie Cui' .
;
State Key Laboratory Base of Novel Functional Materials and Preparation Science
Faculty of Materials Science and Chemical Engineering
Ningbo University
Ningbo, Zhejiang 315211, People's Republic of China
;
    'Jianguo Pan' .
;
State Key Laboratory Base of Novel Functional Materials and Preparation Science
Faculty of Materials Science and Chemical Engineering
Ningbo University
Ningbo, Zhejiang 315211, People's Republic of China
;
