# Supplementary material for: A new coordination tetra­mer of copper(I) iodide and benzyl­dimethyl­amine: tetra-μ3-iodido-tetra­kis[(benzyl­dimethyl­amine-κN)copper(I)]
Source: Acta Crystallogr Sect E Struct Rep Online. 2009 Jul 11;65(Pt 8):m906. doi: 10.1107/S1600536809026208 (PMC2977424; doi:10.1107/S1600536809026208)
Supplement: Supplementary file 2 [file e-65-0m906-Isup2.hkl]

# 
# h,k,l, Fc-squared, Fo-squared, sigma(Fo-squared) and status flag 
# 
data_I
_shelx_title ' TREF in P2(1)/n' 
_shelx_refln_list_code          4 
_shelx_F_calc_maximum      628.41 
_exptl_crystal_F_000      2496.00 
_reflns_d_resolution_high  0.7712 
 
loop_ 
 _symmetry_equiv_pos_as_xyz 
 'x, y, z' 
 '-x+1/2, y+1/2, -z+1/2' 
 '-x, -y, -z' 
 'x-1/2, -y-1/2, z-1/2' 
 
_cell_length_a    17.7582 
_cell_length_b    11.5437 
_cell_length_c    21.5395 
_cell_angle_alpha  90.000 
_cell_angle_beta  100.157 
_cell_angle_gamma  90.000 
 
_shelx_F_squared_multiplier     1.000 
 
loop_ 
 _refln_index_h 
 _refln_index_k 
 _refln_index_l 
 _refln_F_squared_calc 
 _refln_F_squared_meas 
 _refln_F_squared_sigma 
 _refln_observed_status 
   4   0   0    92590.91   104627.12   4413.32 o 
   6   0   0    38964.80    40157.64   1100.16 o 
   8   0   0   149602.20   156448.92   7986.29 o 
  10   0   0    25033.21    25112.40    862.65 o 
  12   0   0     3596.00     3719.78    160.97 o 
  14   0   0     4116.67     4326.79    183.42 o 
  16   0   0      784.25      812.02    141.58 o 
  18   0   0      205.38      368.43     62.96 o 
  20   0   0     8804.47     8916.49    787.34 o 
  22   0   0      302.34      668.04    219.84 o 
   3   1   0    35411.92    36300.82    538.41 o 
   4   1   0      859.68      989.76     46.21 o 
   5   1   0     9434.93    10179.67    112.84 o 
   6   1   0     3515.24     3617.85     60.75 o 
   7   1   0    69510.00    71794.56   1333.81 o 
   8   1   0    13307.86    12676.34    206.92 o 
   9   1   0    27353.23    27342.21    458.21 o 
  10   1   0       14.59      230.74     41.66 o 
  11   1   0      797.07      933.28     41.38 o 
  12   1   0     1906.86     1913.98     89.08 o 
  13   1   0    12006.77    12125.04    257.18 o 
  14   1   0    31199.99    31488.65    639.67 o 
  15   1   0     1899.49     1898.26     78.41 o 
  16   1   0    54583.54    55210.03   1296.42 o 
  17   1   0     1697.37     1958.79     94.08 o 
  18   1   0      568.00      702.43     67.56 o 
  19   1   0      649.22      616.55     50.50 o 
  20   1   0    10301.82    10060.00    277.51 o 
  21   1   0     7255.36     7489.53    376.79 o 
  22   1   0     1463.26     1606.90    246.66 o 
   0   2   0   179914.03   169439.33  25978.11 o 
   1   2   0      961.09     1025.86     23.24 o 
   2   2   0     9883.37    10407.01    132.47 o 
   3   2   0     6714.53     7029.81    109.87 o 
   4   2   0    39447.65    40420.93    703.06 o 
   5   2   0    10985.34    11361.30    171.41 o 
   6   2   0    12565.43    13191.17    251.18 o 
   7   2   0      667.58      854.27     66.62 o 
   8   2   0     1442.84     1623.91     76.24 o 
   9   2   0    18281.17    18413.04    639.84 o 
  10   2   0       20.77      143.26     26.70 o 
  11   2   0     7513.58     7501.02    132.81 o 
  12   2   0     5150.12     5418.14    124.80 o 
  13   2   0    35235.54    34790.21    695.90 o 
  14   2   0     6965.40     6841.29    155.07 o 
  15   2   0    52548.55    53586.82   1284.39 o 
  16   2   0     2623.53     2764.73     96.82 o 
  17   2   0     1938.61     2061.43     85.51 o 
  18   2   0    21235.09    20500.07    566.89 o 
  19   2   0     9673.84     9074.59    211.19 o 
  20   2   0     1297.15     1359.68    118.80 o 
  21   2   0     1610.53     1455.42    143.88 o 
  22   2   0     4551.50     4465.59    238.82 o 
   1   3   0    40744.64    41115.02    592.49 o 
   2   3   0   174529.52   193544.30   6203.77 o 
   3   3   0    10806.50    11173.50    139.68 o 
   4   3   0     8042.55     8242.41     98.76 o 
   5   3   0    14978.38    15245.83    234.23 o 
   6   3   0    31895.77    32392.74    556.10 o 
   7   3   0     6402.38     6608.93    126.99 o 
   8   3   0     2377.92     2602.75    156.76 o 
   9   3   0    12392.49    13350.25    222.62 o 
  10   3   0    33234.06    33495.77    565.24 o 
  11   3   0      710.03      883.73     60.46 o 
  12   3   0    57613.24    55604.84   1081.29 o 
  13   3   0    16776.21    15964.98    392.42 o 
  14   3   0    52360.92    51326.40   1512.83 o 
  15   3   0     7281.98     6738.22    227.02 o 
  16   3   0     4496.03     4239.41    185.66 o 
  17   3   0      113.33      113.72     38.09 o 
  18   3   0    10008.56    10219.11    431.23 o 
  19   3   0     5331.41     5421.57    305.39 o 
  20   3   0      575.86      822.93    110.70 o 
  21   3   0     5104.50     5109.29    274.97 o 
  22   3   0    17559.40    17355.72    603.11 o 
   0   4   0      761.98      919.24     57.82 o 
   1   4   0      991.22     1095.00     48.70 o 
   2   4   0     4203.37     4631.64     80.01 o 
   3   4   0    17798.57    18644.90    268.71 o 
   4   4   0     1589.32     1386.76    105.65 o 
   5   4   0      466.46      476.17     30.25 o 
   6   4   0    29380.48    28709.47    479.29 o 
   7   4   0       79.34      184.09     25.21 o 
   8   4   0       26.04       68.94     82.48 o 
   9   4   0      788.31     1031.16    103.64 o 
  10   4   0    29092.39    27786.29    718.37 o 
  11   4   0     9862.42    11485.23    893.19 o 
  12   4   0    20786.46    20954.79    452.30 o 
  13   4   0    72186.80    72963.91   2349.02 o 
  14   4   0    89357.95    91736.27   4060.88 o 
  15   4   0    40788.86    40387.73   1325.99 o 
  16   4   0      827.61      913.95     90.81 o 
  17   4   0      391.32      378.69    123.51 o 
  18   4   0     1754.66     1615.33    150.59 o 
  19   4   0     9277.51     9750.28    480.33 o 
  20   4   0    11188.12    11373.75    510.58 o 
  21   4   0      101.98      284.05    111.33 o 
   1   5   0    39367.10    39054.60    668.57 o 
   2   5   0    54711.16    56261.46   1039.15 o 
   3   5   0     1646.59     1791.55     87.97 o 
   4   5   0      752.08      780.89     35.25 o 
   5   5   0     4984.63     5167.40    101.48 o 
   6   5   0    57736.17    58704.35   1244.03 o 
   7   5   0     4242.36     4427.92     83.12 o 
   8   5   0     1272.20     2072.15    631.84 o 
   9   5   0       54.06      781.44    337.08 o 
  10   5   0    15597.25    16048.03   1036.12 o 
  11   5   0      834.09     1077.00    103.89 o 
  12   5   0    15908.16    22068.01   3966.62 o 
  13   5   0     9091.35    13550.40   1574.79 o 
  14   5   0    60775.96    60874.94   1983.39 o 
  15   5   0     4793.06     4876.57    190.22 o 
  16   5   0    12732.25    13089.01    657.73 o 
  17   5   0       57.39       48.68     64.26 o 
  18   5   0     5053.10     5224.94    285.20 o 
  19   5   0     9649.31     9308.86    373.56 o 
  20   5   0     9721.39     9960.33    611.46 o 
  21   5   0    18572.91    18035.50    892.11 o 
   0   6   0   164926.44   170038.17   7983.56 o 
   1   6   0     3586.41     3698.48     83.41 o 
   2   6   0     3510.79     3708.16     74.55 o 
   3   6   0     8859.83     9745.94    220.65 o 
   4   6   0    80362.64    82220.19   1927.77 o 
   5   6   0    48027.69    48407.25   1031.35 o 
   6   6   0    33495.26    35439.70    956.54 o 
   7   6   0      110.22      246.23     52.92 o 
   8   6   0     1362.92     1666.30    449.54 o 
   9   6   0    18823.94    20601.51    882.74 o 
  10   6   0      543.15      853.55    941.25 o 
  11   6   0    11942.43    11481.18    426.83 o 
  12   6   0      243.30      267.11     50.67 o 
  13   6   0    50910.34    51413.71   1495.80 o 
  14   6   0       22.71       83.37     54.53 o 
  15   6   0     1166.56     1665.56    473.79 o 
  16   6   0       20.40      -12.45     92.11 o 
  17   6   0     5046.65     4877.93    257.05 o 
  18   6   0     9131.07     8911.49    602.69 o 
  19   6   0        3.60      -53.56     79.90 o 
  20   6   0    12858.83    11657.29    961.84 o 
   1   7   0    14777.95    15093.87    263.54 o 
   2   7   0     4291.67     4276.05    119.00 o 
   3   7   0       21.69      108.59     35.20 o 
   4   7   0    46368.10    46983.67    910.39 o 
   5   7   0    24788.08    24977.66    408.01 o 
   6   7   0    12455.44    13124.89    288.54 o 
   7   7   0    15419.65    15838.34    328.14 o 
   8   7   0     8691.87     9550.52    667.89 o 
   9   7   0       20.08      147.83     39.32 o 
  10   7   0     2894.78     3316.16    175.36 o 
  11   7   0     2632.62     4226.49   3892.06 o 
  12   7   0    72387.68    70732.73   2888.44 o 
  13   7   0      789.12     1424.54   1527.04 o 
  14   7   0     3532.95     3562.09    195.50 o 
  15   7   0      156.18      169.67    135.79 o 
  16   7   0    12381.91    12126.14    483.51 o 
  17   7   0       68.45     1385.52   2115.23 o 
  18   7   0       50.59     2609.50   4332.49 o 
  19   7   0      898.67      716.10    252.40 o 
  20   7   0     9146.38     8759.98    858.99 o 
   0   8   0     1935.21     2057.51    225.56 o 
   1   8   0     8314.28     8480.15    179.71 o 
   2   8   0     3633.45     3761.70    105.05 o 
   3   8   0      566.36      761.12     47.94 o 
   4   8   0     7500.49     7947.03    450.62 o 
   5   8   0    49473.14    50008.49   1003.39 o 
   6   8   0     6738.43     7713.96    882.72 o 
   7   8   0    33676.66    39000.16   3230.72 o 
   8   8   0     9510.66    12977.04   3507.98 o 
   9   8   0       12.99      157.01     73.98 o 
  10   8   0     1049.19     1522.00    453.74 o 
  11   8   0      313.75      530.30    667.80 o 
  12   8   0     5922.84     7082.13    505.52 o 
  13   8   0    10228.01    12912.31    655.71 o 
  14   8   0       56.30     2002.53   1605.59 o 
  15   8   0     3031.62     3098.78    218.82 o 
  16   8   0      258.53      349.00    165.62 o 
  17   8   0      460.00     3725.10   4218.98 o 
  18   8   0      217.12      296.85    270.74 o 
  19   8   0     2136.85     1965.67    514.42 o 
   1   9   0    16106.29    16063.94    364.49 o 
   2   9   0     9516.16     9371.21    202.04 o 
   3   9   0    11344.16    11295.89    296.86 o 
   4   9   0     2842.41     2774.81     87.37 o 
   5   9   0    17209.03    17071.18    340.04 o 
   6   9   0    48927.57    49242.88   1038.28 o 
   7   9   0    16471.26    16814.09    442.01 o 
   8   9   0    30866.52    31095.80    648.44 o 
   9   9   0    18489.57    22419.13   3029.50 o 
  10   9   0      467.54      498.43     71.35 o 
  11   9   0    20607.49    20025.38   1100.68 o 
  12   9   0      583.59      550.45    122.68 o 
  13   9   0     3790.11     3603.42    336.06 o 
  14   9   0     3160.00     3850.26   1015.11 o 
  15   9   0     4778.67     4655.93    498.64 o 
  16   9   0    16784.41    18178.87   1073.05 o 
  17   9   0      964.23     2435.35   2262.27 o 
  18   9   0     3434.83     7564.22   3962.49 o 
   0  10   0    27209.03    27332.90    978.86 o 
   1  10   0      628.70      868.13     65.09 o 
   2  10   0    12622.37    12814.78    306.51 o 
   3  10   0     8475.16     8564.39    228.82 o 
   4  10   0     3080.52     3160.11    165.59 o 
   5  10   0     2795.52     3017.07    120.27 o 
   6  10   0    13194.23    13459.78    287.33 o 
   7  10   0    17054.75    17687.90    504.72 o 
   8  10   0    16884.18    16737.56    365.04 o 
   9  10   0    19096.03    19145.89    400.57 o 
  10  10   0    49623.45    48569.21   1106.66 o 
  11  10   0      700.29     1173.68   2235.30 o 
  12  10   0      650.67      534.71     86.17 o 
  13  10   0      188.76      171.66    163.91 o 
  14  10   0    15777.28    11170.01   2427.88 o 
  15  10   0      477.60     9070.13   2517.49 o 
  16  10   0      152.02      202.21    195.79 o 
   1  11   0     3615.98     4333.28    193.84 o 
   2  11   0    11759.19    12444.38    322.74 o 
   3  11   0     1093.72     1112.35     69.26 o 
   4  11   0      189.83      261.74     50.10 o 
   5  11   0       23.21     1229.44    586.44 o 
   6  11   0      640.13      628.10     55.78 o 
   7  11   0     1906.56     2243.82     99.86 o 
   8  11   0    20038.85    19953.40    483.08 o 
   9  11   0     4715.44     5147.18    236.15 o 
  10  11   0    14755.63    14331.51    322.95 o 
  11  11   0      653.10      734.85    130.16 o 
  12  11   0      806.73     1104.79    176.62 o 
  13  11   0        0.48      -96.49    141.44 o 
  14  11   0     4607.95     2775.16   2031.38 o 
  15  11   0      278.87      240.49    255.07 o 
   0  12   0     1064.54      994.21    130.34 o 
   1  12   0        0.25       83.15     53.23 o 
   2  12   0     2493.41     2594.17    110.01 o 
   3  12   0     1894.79     2015.53    108.05 o 
   4  12   0      373.76      464.38     71.36 o 
   5  12   0     1914.46     2095.69    125.43 o 
   6  12   0     7441.22     7546.05    321.35 o 
   7  12   0    13176.81    13385.98    338.12 o 
   8  12   0      675.25      676.28     62.67 o 
   9  12   0    20650.57    20754.72    721.38 o 
  10  12   0     3605.55     3210.74    323.22 o 
  11  12   0     1931.44     1688.78    211.32 o 
  12  12   0      251.56      291.43    135.69 o 
  13  12   0     7856.94     4705.48   1164.51 o 
   1  13   0     3091.44     3163.30    166.43 o 
   2  13   0     7090.10     7119.56    230.88 o 
   3  13   0    13684.83    13503.76    404.84 o 
   4  13   0     4339.29     4445.88    180.50 o 
   5  13   0     2642.52     2902.56    139.10 o 
   6  13   0     3576.05     4195.63    269.64 o 
   7  13   0    12630.35    13188.63    511.77 o 
   8  13   0    19283.72    19528.32    624.39 o 
   9  13   0     1147.74     1340.21    223.04 o 
  10  13   0      404.16     1513.91   1270.95 o 
  11  13   0     8906.33     8545.42    554.72 o 
   0  14   0    13386.85    12897.34    520.61 o 
   1  14   0       11.52      139.80     68.49 o 
   2  14   0      606.24      737.39     87.10 o 
   3  14   0     1032.59     1041.57    106.69 o 
   4  14   0    12277.68    12619.44    461.67 o 
   5  14   0        2.91       29.25     97.24 o 
   6  14   0     2244.08     2573.56    164.04 o 
   7  14   0      296.95      189.05     83.00 o 
 -21   0   1     2428.48     2188.88    200.93 o 
 -19   0   1     5060.18     4986.96    299.50 o 
 -17   0   1     5823.35     5785.35    337.62 o 
 -15   0   1     5640.62     5629.11    328.95 o 
 -13   0   1    46297.02    47230.54   1592.17 o 
 -11   0   1    21101.35    21904.85    642.63 o 
  -9   0   1   394893.53   455532.66  44582.61 o 
  -7   0   1    25537.75    24563.21    507.39 o 
  -5   0   1    14518.76    15459.22    317.77 o 
  -3   0   1   137107.25   162013.25   7536.81 o 
   3   0   1    31118.33    32170.05    655.52 o 
   5   0   1    39167.55    40719.78    870.99 o 
   7   0   1    30068.45    31153.43    623.62 o 
   9   0   1    19105.91    20267.06    845.97 o 
  11   0   1      989.24     1205.84     65.61 o 
  13   0   1    38900.17    39990.00   1396.08 o 
  15   0   1     1008.25     1181.57    124.89 o 
  17   0   1     2951.89     2970.12    158.61 o 
  19   0   1    27643.29    27211.32   1046.42 o 
  21   0   1    24237.77    25732.84   2494.51 o 
 -22   1   1       63.50      112.52     91.31 o 
 -21   1   1      276.00      206.48     70.72 o 
 -20   1   1      533.34      660.06     70.80 o 
 -19   1   1     8562.36     8792.71    314.29 o 
 -18   1   1     7472.04     7171.81    173.40 o 
 -17   1   1    18728.43    18290.74    371.99 o 
 -16   1   1     5854.60     6163.67    367.62 o 
 -15   1   1     1122.85     1324.99     66.36 o 
 -14   1   1    11126.06    10942.95    228.70 o 
 -13   1   1     4597.12     4755.87    115.57 o 
 -12   1   1    42469.52    43539.33    951.39 o 
 -11   1   1    11931.73    11751.17    347.44 o 
 -10   1   1    85393.84    86696.50   2076.35 o 
  -9   1   1    49208.82    49142.05    972.29 o 
  -8   1   1   259131.28   283689.97  11813.99 o 
  -7   1   1      220.24      313.25     39.46 o 
  -6   1   1    11593.70    11488.54    200.28 o 
  -5   1   1    50264.13    50911.99    968.89 o 
  -4   1   1    76972.38    78923.95   1696.80 o 
  -3   1   1     5890.01     6098.55    158.45 o 
   2   1   1    10266.33     5134.77   2879.44 o 
   3   1   1     2168.09     2341.08     51.26 o 
   4   1   1    55910.21    59698.17   1683.69 o 
   5   1   1    84840.20    89653.21   2196.63 o 
   6   1   1      405.72      351.65     35.59 o 
   7   1   1    51607.07    53828.73   1046.12 o 
   8   1   1    22254.16    22335.29    379.31 o 
   9   1   1    26003.21    26909.45    457.37 o 
  10   1   1     7774.81     7685.59    117.11 o 
  11   1   1    13668.29    14605.36    275.38 o 
  12   1   1    34442.54    35680.88    733.28 o 
  13   1   1    37390.12    38031.33    831.70 o 
  14   1   1    12769.97    13139.73    273.51 o 
  15   1   1    14618.46    14749.83    316.32 o 
  16   1   1     8254.58     8193.29    228.94 o 
  17   1   1     6681.34     6816.41    153.03 o 
  18   1   1    19014.43    19277.11    446.45 o 
  19   1   1     2192.79     2427.07     90.62 o 
  20   1   1     7840.39     7827.72    355.59 o 
  21   1   1     3914.88     3952.08    172.83 o 
  22   1   1     2419.33     2550.13    446.40 o 
 -22   2   1     4229.84     4431.21    264.15 o 
 -21   2   1     5420.02     5484.47    265.45 o 
 -20   2   1     1369.01     1335.79    132.55 o 
 -19   2   1      290.70      194.44     50.57 o 
 -18   2   1    13345.69    13039.54    370.49 o 
 -17   2   1    12538.78    12627.68    296.65 o 
 -16   2   1     3411.06     3577.36    138.47 o 
 -15   2   1     2457.30     2958.67    927.05 o 
 -14   2   1      394.09      414.76     60.84 o 
 -13   2   1    14954.56    14959.46    431.96 o 
 -12   2   1     5868.56     5885.55    150.70 o 
 -11   2   1     7115.78     7117.39    128.11 o 
 -10   2   1    26190.81    25922.36    508.23 o 
  -9   2   1   101751.70    99352.38   2443.70 o 
  -8   2   1     1885.03     1917.95     85.18 o 
  -7   2   1   183536.05   186666.97   6127.41 o 
  -6   2   1    23151.10    23257.86    329.91 o 
  -5   2   1    25145.95    25350.42    386.13 o 
  -4   2   1     1421.01     1680.83     62.84 o 
  -3   2   1      653.35      749.88     41.14 o 
  -2   2   1    59384.16    59777.70   1039.44 o 
  -1   2   1     4831.73     4925.81     93.57 o 
   0   2   1     9355.46     9494.16    123.20 o 
   1   2   1    10752.88    11453.56    167.77 o 
   2   2   1      858.42      945.21     43.14 o 
   3   2   1    42651.57    43314.33   1053.32 o 
   4   2   1      469.75      629.80     67.32 o 
   5   2   1        3.89      305.67     89.82 o 
   6   2   1   122996.30   131585.41   3415.66 o 
   7   2   1    26245.50    26255.43    386.80 o 
   8   2   1    37928.86    37991.07    675.38 o 
   9   2   1    35455.69    36258.33    626.85 o 
  10   2   1    14233.72    14041.79    347.23 o 
  11   2   1     6692.55     6869.20     95.91 o 
  12   2   1      308.67      383.00     44.25 o 
  13   2   1    32315.93    32588.70    625.96 o 
  14   2   1    17291.65    17538.67    331.38 o 
  15   2   1     8827.19     9474.67    254.40 o 
  16   2   1     1057.26     1096.65    137.12 o 
  17   2   1    36102.66    35133.19    818.38 o 
  18   2   1     1095.29     1154.83     64.26 o 
  19   2   1    13960.13    14461.95    535.23 o 
  20   2   1     2809.32     2905.55    176.82 o 
  21   2   1      322.00      377.52     88.72 o 
  22   2   1      239.80      252.03    119.56 o 
 -22   3   1     4997.47     4421.33    303.93 o 
 -21   3   1     7605.96     7865.20    301.19 o 
 -20   3   1      549.51      534.34    105.92 o 
 -19   3   1      221.87      384.32     72.51 o 
 -18   3   1     7161.78     6526.26    349.58 o 
 -17   3   1     1297.96     1286.80    100.19 o 
 -16   3   1      690.76      772.76     36.91 o 
 -15   3   1      165.63      258.20     38.80 o 
 -14   3   1     2370.13     2967.55    295.96 o 
 -13   3   1     6579.69     6227.14    145.23 o 
 -12   3   1     3548.94     3585.81    145.29 o 
 -11   3   1     4741.63     4602.61     99.37 o 
 -10   3   1    15272.55    16199.29   1713.99 o 
  -9   3   1    12599.25    12412.03    180.77 o 
  -8   3   1    25325.69    25534.20    363.38 o 
  -7   3   1    60105.44    59753.52   1174.74 o 
  -6   3   1    28414.54    29536.53    480.14 o 
  -5   3   1     2874.01     3137.78     65.09 o 
  -4   3   1    10347.14    10931.85    147.91 o 
  -3   3   1    23639.51    24691.16    351.14 o 
  -2   3   1     4619.00     4757.34     74.53 o 
  -1   3   1     6949.85     7678.43    108.22 o 
   0   3   1    13747.27    14233.17    174.83 o 
   1   3   1     1327.80     1471.55     35.81 o 
   2   3   1    20943.30    21613.02    290.28 o 
   3   3   1     1205.67     1425.99     53.59 o 
   4   3   1       44.28      124.95     25.50 o 
   5   3   1    61036.10    61373.86   1291.76 o 
   6   3   1     1179.26     1724.05    307.11 o 
   7   3   1   145803.58   146799.39   5424.71 o 
   8   3   1       28.93      115.94     35.14 o 
   9   3   1    26476.14    28946.51   1897.80 o 
  10   3   1    21053.33    20778.93    500.30 o 
  11   3   1     1616.51     2671.85    974.19 o 
  12   3   1    20879.72    21366.12   1307.56 o 
  13   3   1     7718.82     7600.07    445.40 o 
  14   3   1      297.90     1432.89    739.11 o 
  15   3   1      393.63      413.36     80.79 o 
  16   3   1     1447.83     1717.26    133.78 o 
  17   3   1       95.19      144.56     69.94 o 
  18   3   1    24622.66    24762.07   1058.76 o 
  19   3   1     5864.83     5758.98    430.50 o 
  20   3   1    14081.56    13894.58    529.84 o 
  21   3   1      224.07      354.70     95.62 o 
  22   3   1      738.36      832.65    122.65 o 
 -21   4   1       74.04      168.22     88.88 o 
 -20   4   1     1621.84     1592.91    279.83 o 
 -19   4   1    12750.66    12776.68    693.08 o 
 -18   4   1     2283.96     2473.25    263.14 o 
 -17   4   1     5156.76     5054.14    231.17 o 
 -16   4   1     1373.47     1267.71    144.88 o 
 -15   4   1    13357.71    14079.11    392.91 o 
 -14   4   1     5641.05     5525.16  11508.04 o 
 -13   4   1    24061.73    32594.38   6063.09 o 
 -12   4   1       74.43      418.16   1229.28 o 
 -11   4   1    42654.84    43101.06    949.86 o 
 -10   4   1     3660.91     3796.47     71.33 o 
  -9   4   1     1149.39     1158.45     42.36 o 
  -8   4   1     9477.99     9922.71    359.01 o 
  -7   4   1    17264.46    18061.90    283.66 o 
  -6   4   1    57794.50    59033.71   1449.40 o 
  -5   4   1      230.29      344.40     23.47 o 
  -4   4   1    65294.92    64454.50   1320.80 o 
  -3   4   1     6655.10     6875.27    104.13 o 
  -2   4   1     1059.61     1166.43     45.43 o 
  -1   4   1     9863.77    10334.76    150.20 o 
   0   4   1    12255.68    12717.06    179.20 o 
   1   4   1    21419.54    22077.46    310.01 o 
   2   4   1     6370.09     6513.00     98.41 o 
   3   4   1     7474.73     7632.87    109.16 o 
   4   4   1   161995.75   173026.05   5498.54 o 
   5   4   1     8354.04     8443.82    153.51 o 
   6   4   1   239646.53   256136.36  11346.23 o 
   7   4   1    24817.69    25235.00    426.15 o 
   8   4   1    29276.66    28603.45    677.23 o 
   9   4   1     1078.29     1764.29    296.81 o 
  10   4   1      191.23     4246.60   2302.76 o 
  11   4   1    86665.59    84446.72   2758.31 o 
  12   4   1    14764.15    15050.06    366.38 o 
  13   4   1    34725.34    35118.75    927.11 o 
  14   4   1    20263.11    23128.07   2518.29 o 
  15   4   1     4096.55     5551.53    847.60 o 
  16   4   1     4349.72     4282.42    347.00 o 
  17   4   1      789.01      753.44    111.34 o 
  18   4   1       71.19      173.05     85.36 o 
  19   4   1    30046.27    30869.19   1355.54 o 
  20   4   1      159.04      202.50     88.39 o 
  21   4   1     6054.65     6285.64    434.51 o 
 -21   5   1     2535.79     3483.14    736.81 o 
 -20   5   1     1042.79      696.86    137.38 o 
 -19   5   1      767.45      938.51    167.00 o 
 -18   5   1      646.59      669.98    127.00 o 
 -17   5   1      548.88      671.73     93.32 o 
 -16   5   1     3229.94     4782.85   1212.65 o 
 -15   5   1       12.91      248.68    107.99 o 
 -14   5   1     4004.90    15955.96   6092.17 o 
 -13   5   1     4077.11     4350.55    334.27 o 
 -12   5   1    25273.78    25907.36    472.12 o 
 -11   5   1      521.05      711.92    103.29 o 
 -10   5   1     2203.38     2724.14    992.39 o 
  -9   5   1    11585.61    12006.15    334.98 o 
  -8   5   1    10406.20    10274.89    209.42 o 
  -7   5   1     1581.70     1783.87     65.19 o 
  -6   5   1    14288.50    14767.69    290.41 o 
  -5   5   1   154579.78   154946.16   4841.88 o 
  -4   5   1        7.51      200.34     61.82 o 
  -3   5   1   123829.04   125359.05   3234.43 o 
  -2   5   1    16180.03    16735.96    248.33 o 
  -1   5   1    13128.10    13071.49    206.05 o 
   0   5   1     1969.12     2022.72     62.16 o 
   1   5   1    35919.77    36462.15    611.30 o 
   2   5   1    48251.36    50310.71    909.81 o 
   3   5   1   137296.83   141327.72   4172.03 o 
   4   5   1     5887.11     6022.80    167.26 o 
   5   5   1   335043.09   365015.72  17890.45 o 
   6   5   1     2242.60     2547.08    212.00 o 
   7   5   1    53771.41    54655.00   1041.81 o 
   8   5   1    15067.20    16174.48   1145.74 o 
   9   5   1     2212.53     2479.64    111.43 o 
  10   5   1     7056.25     9346.05   2614.49 o 
  11   5   1      339.39      343.42     69.68 o 
  12   5   1    46205.59    46332.95   1468.66 o 
  13   5   1    24458.10    24853.51    672.71 o 
  14   5   1      306.26     2596.23   3104.65 o 
  15   5   1    23314.22    23016.56    713.76 o 
  16   5   1      508.11      535.89    101.58 o 
  17   5   1      886.53      959.43    132.38 o 
  18   5   1     3623.23     3785.53    399.50 o 
  19   5   1     1697.35     1765.54    181.66 o 
  20   5   1        1.05       -3.55     76.29 o 
  21   5   1      926.42      942.33    195.18 o 
 -20   6   1     5113.15     5781.67   1742.05 o 
 -19   6   1     5391.04     5413.46    240.71 o 
 -18   6   1     5001.84     5689.60    682.19 o 
 -17   6   1      484.99     1754.92   1005.11 o 
 -16   6   1       24.11       56.02     63.05 o 
 -15   6   1     6569.81     6216.23    478.66 o 
 -14   6   1    22462.82    22674.77    654.38 o 
 -13   6   1    11292.48    11813.12   1419.99 o 
 -12   6   1       95.44      195.07     54.61 o 
 -11   6   1     4212.95     4288.87    123.33 o 
 -10   6   1     5800.44     5932.74    159.59 o 
  -9   6   1    17732.99    18451.99    609.22 o 
  -8   6   1     8589.75     8863.04    162.72 o 
  -7   6   1      352.51      392.14     35.73 o 
  -6   6   1     2270.07     2423.56     66.14 o 
  -5   6   1    10070.54    10040.76    147.79 o 
  -4   6   1    87259.25    86987.79   1921.21 o 
  -3   6   1     1779.72     1802.75    139.35 o 
  -2   6   1     5015.85     4676.30     87.75 o 
  -1   6   1     4306.04     4392.27     81.04 o 
   0   6   1    23168.24    23344.17    379.42 o 
   1   6   1    32404.50    32661.20    531.08 o 
   2   6   1    20847.29    21160.43    322.97 o 
   3   6   1    16601.46    18116.73   1487.21 o 
   4   6   1   110983.28   110926.79   2968.54 o 
   5   6   1      969.20     2220.25    874.64 o 
   6   6   1    26041.24    26944.91    731.36 o 
   7   6   1      137.08      237.10     35.41 o 
   8   6   1     2930.40     3198.91     88.32 o 
   9   6   1     9686.40    10904.49    611.57 o 
  10   6   1    17024.22    18157.22   1997.34 o 
  11   6   1      358.08     1423.04    531.76 o 
  12   6   1     8443.42     8727.71    570.52 o 
  13   6   1     5449.26    11883.79   2433.58 o 
  14   6   1      147.97      188.47     50.66 o 
  15   6   1     5772.09     5968.31    303.43 o 
  16   6   1     6570.83     6677.12    306.81 o 
  17   6   1      138.74      113.68     70.17 o 
  18   6   1     6554.01     6780.40    313.71 o 
  19   6   1     6504.53     6184.28    355.26 o 
  20   6   1     1390.43     1742.47    196.84 o 
 -20   7   1     7310.43     7546.83   1539.28 o 
 -19   7   1      789.75      722.56    215.62 o 
 -18   7   1    14684.99    14170.19   1389.02 o 
 -17   7   1     4474.74     4480.18    186.05 o 
 -16   7   1     1079.06     4836.38   1082.25 o 
 -15   7   1    15823.40    15545.45    654.94 o 
 -14   7   1    10089.26    10010.68    399.16 o 
 -13   7   1    39090.23    38636.42   1387.94 o 
 -12   7   1     8670.97    14564.81   8377.44 o 
 -11   7   1      857.36      980.82     49.73 o 
 -10   7   1     1491.12     1649.87    237.39 o 
  -9   7   1      845.43     1060.09    101.82 o 
  -8   7   1    21434.88    23362.16   1451.69 o 
  -7   7   1    26807.30    27097.69    506.58 o 
  -6   7   1    10920.66    11655.17    847.18 o 
  -5   7   1     1419.90     1769.97    219.13 o 
  -4   7   1      877.63     2704.75   3444.28 o 
  -3   7   1    19781.32    20148.28    353.99 o 
  -2   7   1    21549.63    22033.21    389.76 o 
  -1   7   1       51.05      144.85     38.29 o 
   0   7   1     2060.59     2047.84     61.21 o 
   1   7   1      280.99      350.11     55.32 o 
   2   7   1     1008.84     1200.71     57.70 o 
   3   7   1    40816.03    40368.71    749.48 o 
   4   7   1     1697.11     1629.96     55.53 o 
   5   7   1     3671.58     4508.37    978.57 o 
   6   7   1    27601.85    27653.38    532.06 o 
   7   7   1     1447.53     1778.70    111.16 o 
   8   7   1    20824.93    22371.09   1437.58 o 
   9   7   1    23791.73    23880.54    603.24 o 
  10   7   1        9.58     6272.12   1360.69 o 
  11   7   1    29056.43    29595.73   1172.67 o 
  12   7   1     6838.65    14802.68   3752.86 o 
  13   7   1     4382.25     4046.95    233.75 o 
  14   7   1     3225.57     3344.98    152.38 o 
  15   7   1      682.10      754.59     92.69 o 
  16   7   1      208.48     2430.20   1895.45 o 
  17   7   1    13811.93    13837.66    540.82 o 
  18   7   1    17143.87    17104.96    764.28 o 
  19   7   1     3478.48     3369.12    356.33 o 
 -19   8   1     7530.89     6960.73    562.60 o 
 -18   8   1      724.52      478.56    235.64 o 
 -17   8   1     8223.89     7817.06    755.71 o 
 -16   8   1    11909.52    11248.16    676.06 o 
 -15   8   1      343.83      448.26    210.74 o 
 -14   8   1    30381.75    29740.46   1032.95 o 
 -13   8   1     8776.13     8349.12    918.60 o 
 -12   8   1     9451.15     9202.34    387.57 o 
 -11   8   1     8236.01     8484.77    203.04 o 
 -10   8   1     8794.67     9182.44    250.45 o 
  -9   8   1      726.76      729.93     64.40 o 
  -8   8   1    78334.26    80335.54   2246.56 o 
  -7   8   1    67060.61    68387.48   1618.22 o 
  -6   8   1    22358.46    22709.62    417.77 o 
  -5   8   1    22179.55    23118.54    950.50 o 
  -4   8   1     5222.51     5826.57    148.41 o 
  -3   8   1    40112.29    40702.07    820.58 o 
  -2   8   1      390.02      476.82     49.31 o 
  -1   8   1    24797.02    24569.89    495.87 o 
   0   8   1    25031.40    24772.21    550.29 o 
   1   8   1    14531.35    14639.76    267.83 o 
   2   8   1      150.00      297.79     40.28 o 
   3   8   1    10409.91    10647.72    203.12 o 
   4   8   1    17284.21    17404.27    353.74 o 
   5   8   1    16709.28    16832.94    537.52 o 
   6   8   1       54.13      135.04     49.09 o 
   7   8   1    27727.38    29709.99   1231.22 o 
   8   8   1    11359.45    11964.20    335.06 o 
   9   8   1     3817.06     3957.08    182.36 o 
  10   8   1        5.45     5152.00   1145.14 o 
  11   8   1      270.28      294.53     91.37 o 
  12   8   1     3274.68     5337.80   1066.58 o 
  13   8   1     7238.89     8077.72    557.46 o 
  14   8   1       94.34      164.99     70.70 o 
  15   8   1     1796.39     1691.89    136.90 o 
  16   8   1     1556.49     1450.50    103.53 o 
  17   8   1    16321.19    16758.87   1065.83 o 
  18   8   1      115.56      145.73    144.22 o 
 -18   9   1     7723.67     7981.34   1451.22 o 
 -17   9   1    24954.51    23024.46   1381.53 o 
 -16   9   1     9624.78    14429.79   2509.24 o 
 -15   9   1     7254.31     7287.13    748.39 o 
 -14   9   1     8058.86     9007.81    807.96 o 
 -13   9   1     6081.45      534.03   1428.73 o 
 -12   9   1     4656.81     4489.60    697.15 o 
 -11   9   1    22819.13    23620.31    826.77 o 
 -10   9   1     1827.13     1986.95    555.96 o 
  -9   9   1    59065.36    60328.50   1542.48 o 
  -8   9   1      334.49      849.16   1163.51 o 
  -7   9   1    42586.18    44394.91    939.52 o 
  -6   9   1     7292.52     9062.83   1505.23 o 
  -5   9   1     1886.41     2881.07    628.03 o 
  -4   9   1     1844.04     2007.54     78.25 o 
  -3   9   1     4052.77     4080.46    119.48 o 
  -2   9   1    17735.21    17808.09    352.11 o 
  -1   9   1      595.07      875.72     94.15 o 
   0   9   1     5817.47     5666.70    132.36 o 
   1   9   1     9577.42     9878.89    263.93 o 
   2   9   1    18276.28    18306.27    398.91 o 
   3   9   1     5655.67     5776.33    167.92 o 
   4   9   1     1238.13     1694.31    178.14 o 
   5   9   1     2911.22     3542.92    310.71 o 
   6   9   1      461.02      525.38     58.59 o 
   7   9   1     7381.69     8341.34   1530.95 o 
   8   9   1      919.99     1034.74    236.51 o 
   9   9   1    22517.23    23952.06    948.59 o 
  10   9   1     3781.29     4519.54    544.05 o 
  11   9   1       17.46     5193.14   1980.92 o 
  12   9   1     1962.86     3074.41    911.89 o 
  13   9   1     5586.72     7156.70    497.29 o 
  14   9   1    15623.29    15171.50    446.35 o 
  15   9   1     1564.61     1441.57    220.75 o 
  16   9   1     6417.35     9486.33   3373.72 o 
  17   9   1     1443.23     1489.00    319.46 o 
 -16  10   1    11134.90     9128.81   1472.66 o 
 -15  10   1    15483.81    16589.63   1475.34 o 
 -14  10   1     7214.60     7907.91    843.15 o 
 -13  10   1      345.06     2053.85   2478.42 o 
 -12  10   1    10664.45    10007.66    510.05 o 
 -11  10   1    11572.36    12008.14    354.59 o 
 -10  10   1     6598.35     7719.73   1173.87 o 
  -9  10   1     1405.24     2618.60    727.32 o 
  -8  10   1     8227.19     9517.39    619.63 o 
  -7  10   1        3.92       18.15     35.49 o 
  -6  10   1    10653.06    11256.88    282.90 o 
  -5  10   1      105.32      266.18     51.06 o 
  -4  10   1    24583.56    25243.93    551.02 o 
  -3  10   1      102.33      125.94     50.88 o 
  -2  10   1     1626.92     2002.10     93.32 o 
  -1  10   1     9160.02     9062.75    212.42 o 
   0  10   1    30095.75    30320.76    801.82 o 
   1  10   1     8497.51     8592.36    195.96 o 
   2  10   1      554.67      648.09     56.45 o 
   3  10   1        0.90       86.45     44.33 o 
   4  10   1    15740.43    16293.17    339.50 o 
   5  10   1     1038.63      922.55     80.75 o 
   6  10   1      172.90      115.74     47.06 o 
   7  10   1    14318.48    14537.06    288.97 o 
   8  10   1      281.24      308.94     41.21 o 
   9  10   1      568.73      847.81    141.96 o 
  10  10   1        3.36     2931.95   4539.72 o 
  11  10   1    11547.85    12840.57    695.18 o 
  12  10   1     5268.62     4842.50    368.69 o 
  13  10   1      153.22        1.13     98.86 o 
  14  10   1      850.43     8697.72   3083.02 o 
  15  10   1    20409.24    19808.46    972.00 o 
  16  10   1     2457.99     2094.33    389.20 o 
 -15  11   1     6180.00     5129.13    708.26 o 
 -14  11   1     1587.29     6186.30   1266.90 o 
 -13  11   1     4696.78     4259.10    943.90 o 
 -12  11   1     1494.78     1270.59    464.39 o 
 -11  11   1     1423.11     1259.15    143.20 o 
 -10  11   1     2494.96     5532.91    976.27 o 
  -9  11   1      400.22      433.57     39.19 o 
  -8  11   1     3983.20     5506.65    850.11 o 
  -7  11   1      201.28      178.26     54.74 o 
  -6  11   1      594.74      695.34     64.96 o 
  -5  11   1    33635.82    34624.35    796.05 o 
  -4  11   1     1053.37     1106.03     65.65 o 
  -3  11   1    10187.68    10366.36    259.73 o 
  -2  11   1      629.16      669.70     73.97 o 
  -1  11   1    49156.28    49520.71   1404.99 o 
   0  11   1     9196.65     8991.80    231.31 o 
   1  11   1    46630.21    46176.86   1204.75 o 
   2  11   1    17973.01    17532.63    480.93 o 
   3  11   1     3739.48     3864.38    145.30 o 
   4  11   1    10349.74    10211.00    251.56 o 
   5  11   1    18623.11    19008.22    451.51 o 
   6  11   1     2650.46     3273.23    446.83 o 
   7  11   1     4088.36     4169.52    143.81 o 
   8  11   1       61.38       66.05     40.50 o 
   9  11   1     7357.63     7452.74    191.65 o 
  10  11   1      724.32      673.93     76.08 o 
  11  11   1     3479.30     3488.75    251.32 o 
  12  11   1      514.20     2150.59   1110.65 o 
  13  11   1      981.23      829.92    160.40 o 
  14  11   1     4030.84     4695.72    422.48 o 
  15  11   1     1545.83      575.59    345.60 o 
 -13  12   1     2860.17     5296.18    787.14 o 
 -12  12   1      143.18      172.49    126.63 o 
 -11  12   1      940.59      851.44    192.65 o 
 -10  12   1      947.91      865.33    120.71 o 
  -9  12   1     4358.58     6587.36    972.37 o 
  -8  12   1       35.56       79.13     63.83 o 
  -7  12   1     2543.79     3514.55    732.75 o 
  -6  12   1      166.59      145.29     51.54 o 
  -5  12   1      461.64      706.52     77.95 o 
  -4  12   1     1819.56     2106.76    159.04 o 
  -3  12   1       81.75      248.66     54.39 o 
  -2  12   1     3112.93     3420.85    136.89 o 
  -1  12   1     1670.57     1895.01     97.65 o 
   0  12   1    32219.05    32175.39    891.25 o 
   1  12   1     1257.99     1268.66     94.07 o 
   2  12   1     4029.86     4022.13    187.24 o 
   3  12   1    11016.25    11170.96    286.62 o 
   4  12   1      647.25      659.86     80.72 o 
   5  12   1     8557.25     9025.22    274.76 o 
   6  12   1     2504.55     2579.29    112.79 o 
   7  12   1     1425.96     1701.38     97.76 o 
   8  12   1     2381.57     2529.64    105.27 o 
   9  12   1     5004.16     5020.95    261.64 o 
  10  12   1      233.68      131.62    121.99 o 
  11  12   1      283.49     2884.26   2090.32 o 
  12  12   1     6472.77     5886.96    393.44 o 
  13  12   1     1446.43     7320.17   1551.07 o 
 -11  13   1      917.65     2611.59   2177.57 o 
 -10  13   1    11130.47    10828.88    834.31 o 
  -9  13   1      101.09      217.17     71.90 o 
  -8  13   1     1406.43     3710.62   1151.00 o 
  -7  13   1      206.86      277.95     90.60 o 
  -6  13   1    15192.48    14994.37    435.40 o 
  -5  13   1      191.75      216.86     75.27 o 
  -4  13   1      371.71      457.75     78.33 o 
  -3  13   1     2081.49     2359.58    224.09 o 
  -2  13   1    25179.35    25138.32    744.58 o 
  -1  13   1     5322.29     5342.98    183.05 o 
   0  13   1     2314.33     2676.55    128.01 o 
   1  13   1     7126.63     7249.03    241.13 o 
   2  13   1    11596.82    11741.47    357.65 o 
   3  13   1     2045.05     2023.40    136.54 o 
   4  13   1      828.67      893.15    111.26 o 
   5  13   1     3972.71     3878.21    178.43 o 
   6  13   1    13345.88    13496.18    371.51 o 
   7  13   1     4727.34     4982.54    285.13 o 
   8  13   1      113.83      203.81     98.90 o 
   9  13   1      675.98      576.15    160.23 o 
  10  13   1     7066.88     6680.14    488.86 o 
  -8  14   1     2315.78     2825.16    182.11 o 
  -7  14   1     6193.25     6368.51    284.27 o 
  -6  14   1     2346.08     2125.74    170.36 o 
  -5  14   1     6163.31     6431.40    268.60 o 
  -4  14   1     2066.05     2823.65    521.60 o 
  -3  14   1    16342.66    16430.96    615.24 o 
  -2  14   1      224.98      208.56     90.04 o 
  -1  14   1    21234.81    21284.55    701.94 o 
   0  14   1     9441.31     9135.65    344.26 o 
   1  14   1     5865.50     5844.35    219.88 o 
   2  14   1     4168.01     4888.13    680.35 o 
   3  14   1     6295.52     6493.32    251.65 o 
   4  14   1        7.33       11.43     64.13 o 
   5  14   1     7678.14     7710.84    274.03 o 
   6  14   1     1064.51      983.65    107.52 o 
   7  14   1     3678.96     3739.42    323.92 o 
 -22   0   2    13102.62    14496.80   1070.55 o 
 -20   0   2    23965.12    23021.24   1374.05 o 
 -18   0   2        9.37       37.45     82.97 o 
 -16   0   2     4624.21     4629.13    374.70 o 
 -14   0   2      107.72      247.31     77.41 o 
 -12   0   2    31241.00    32207.95   1203.08 o 
 -10   0   2      191.72      376.27     43.80 o 
  -8   0   2    40349.59    40285.75   1041.51 o 
  -6   0   2    33244.56    36214.81    933.26 o 
  -4   0   2    47449.29    48069.57   1084.06 o 
   2   0   2    98204.59   115804.96   4397.71 o 
   4   0   2   191088.72   223846.27  12936.66 o 
   6   0   2     9599.95     9496.73    148.76 o 
   8   0   2    57214.32    56677.92   1488.87 o 
  10   0   2    69839.36    70544.88   2660.60 o 
  12   0   2    27535.51    27773.89    869.79 o 
  14   0   2     9868.19    10306.75    432.22 o 
  16   0   2      244.04      255.51     92.00 o 
  18   0   2    29515.46    30154.22    994.25 o 
  20   0   2    39218.30    37163.52   2211.46 o 
  22   0   2      863.37      900.05    412.98 o 
 -22   1   2      555.90      506.12     94.98 o 
 -21   1   2    32452.13    32297.80   1456.18 o 
 -20   1   2    10820.01    10265.48    266.39 o 
 -19   1   2        7.29      148.24     50.06 o 
 -18   1   2     1811.92     1939.57    100.37 o 
 -17   1   2     9450.30     9605.93    212.92 o 
 -16   1   2    34358.89    33803.98    880.03 o 
 -15   1   2     1383.70     1504.88     73.52 o 
 -14   1   2    13577.81    14222.12    322.75 o 
 -13   1   2     1334.33     1391.04    139.52 o 
 -12   1   2    13743.86    14331.87    678.20 o 
 -11   1   2    30950.51    31833.84    613.69 o 
 -10   1   2     8823.97     9113.25    282.17 o 
  -9   1   2      752.34     1150.28     68.75 o 
  -8   1   2     7019.97     7971.44    255.33 o 
  -7   1   2     4484.13     4557.65    113.40 o 
  -6   1   2      319.82      442.78     30.44 o 
  -5   1   2   144610.61   154121.52   4467.75 o 
  -4   1   2     4606.36     4753.87    108.41 o 
  -3   1   2     1356.61     1634.05     79.09 o 
  -2   1   2     2357.79     2376.59    151.12 o 
   1   1   2   168722.73   188148.13  10711.55 o 
   2   1   2    34004.02    33954.84    755.53 o 
   3   1   2    40483.05    43745.16   1056.36 o 
   4   1   2    96949.27   108757.58   3789.30 o 
   5   1   2    41428.88    43721.29    774.93 o 
   6   1   2      708.53      646.97     38.57 o 
   7   1   2     1767.79     1714.12     41.70 o 
   8   1   2    45364.86    46437.36    941.45 o 
   9   1   2    36500.38    37924.38    694.37 o 
  10   1   2      346.54      484.94     37.58 o 
  11   1   2    44144.60    45519.59    946.86 o 
  12   1   2     9593.63    10171.37    196.28 o 
  13   1   2    46222.76    47496.32   1032.19 o 
  14   1   2    20776.05    21075.94    427.32 o 
  15   1   2     7952.85     8120.26    167.49 o 
  16   1   2    26558.93    26690.42    593.63 o 
  17   1   2     2259.20     2386.28     85.94 o 
  18   1   2     1199.83     1303.49     68.84 o 
  19   1   2    12916.25    12183.85    443.42 o 
  20   1   2     5841.98     6088.69    247.18 o 
  21   1   2     9942.07     9749.00    482.39 o 
  22   1   2     2567.74     3265.54    355.44 o 
 -22   2   2    17960.69    17887.10    984.78 o 
 -21   2   2      449.31      707.00    105.57 o 
 -20   2   2     3197.33     3351.50    201.28 o 
 -19   2   2    12817.42    12499.88    381.01 o 
 -18   2   2    29318.33    28049.80    727.02 o 
 -17   2   2      440.96      664.00    332.59 o 
 -16   2   2    13137.64    12661.25    312.41 o 
 -15   2   2    23056.50    22380.59    547.38 o 
 -14   2   2     3519.90     3473.19    168.88 o 
 -13   2   2     6644.91     6795.62    143.90 o 
 -12   2   2      349.70      775.59    209.05 o 
 -11   2   2       21.83      178.44     45.97 o 
 -10   2   2    46948.49    46332.57   1105.37 o 
  -9   2   2      263.85      839.64    205.74 o 
  -8   2   2    40453.63    39167.59   1354.19 o 
  -7   2   2    46375.93    46462.20    996.32 o 
  -6   2   2    11250.58    11515.97    222.09 o 
  -5   2   2    26544.80    25895.64    436.23 o 
  -4   2   2     1238.18     1279.97     49.15 o 
  -3   2   2    90699.65    91915.30   2283.95 o 
  -2   2   2    19022.20    19566.36    472.41 o 
  -1   2   2    75235.98    80983.30   1768.49 o 
   0   2   2      536.99      706.07     35.07 o 
   1   2   2    54351.71    55640.54   1007.99 o 
   2   2   2    15386.96    16142.17    248.76 o 
   3   2   2      194.94      306.52     42.23 o 
   4   2   2      279.08      409.95     36.73 o 
   5   2   2    25668.64    26150.34    506.32 o 
   6   2   2     2186.34     2459.80     87.88 o 
   7   2   2      211.56      241.00     42.87 o 
   8   2   2     3945.76     3835.08     78.54 o 
   9   2   2     3387.58     3097.09    102.66 o 
  10   2   2     9893.87     9811.21    143.70 o 
  11   2   2      504.08      663.11     34.97 o 
  12   2   2    30228.85    30046.70    502.04 o 
  13   2   2    22243.10    21924.08    369.41 o 
  14   2   2    42882.41    42325.46    883.50 o 
  15   2   2    44601.89    44382.80    982.48 o 
  16   2   2     5830.03     5749.80    161.86 o 
  17   2   2      842.58      855.46     36.17 o 
  18   2   2      314.55      274.28     35.97 o 
  19   2   2    13275.42    12941.59    744.23 o 
  20   2   2     2192.99     2253.46    138.40 o 
  21   2   2     2847.95     3052.95    252.02 o 
  22   2   2     9613.89     9358.67    344.05 o 
 -22   3   2     2938.61     3337.78    203.48 o 
 -21   3   2     1118.25      953.56    135.80 o 
 -20   3   2      197.32      230.49    101.51 o 
 -19   3   2      617.11      485.22     47.56 o 
 -18   3   2     8629.36     8096.39    401.49 o 
 -17   3   2     5434.92     5252.87    136.61 o 
 -16   3   2        5.87       78.24     26.88 o 
 -15   3   2    20013.10    18997.89    519.04 o 
 -14   3   2     6878.04     6761.14    438.08 o 
 -13   3   2     7092.70     6802.34    402.90 o 
 -12   3   2    30377.85    28788.71    981.42 o 
 -11   3   2     7436.67     7465.59    656.49 o 
 -10   3   2     8784.08     9343.15    488.55 o 
  -9   3   2    18050.81    17323.12    408.17 o 
  -8   3   2    25355.93    25317.90    948.96 o 
  -7   3   2    27615.93    26652.18    422.67 o 
  -6   3   2    95243.73    96276.91   2083.19 o 
  -5   3   2    44735.67    43884.63    775.06 o 
  -4   3   2    23100.51    22972.27    330.58 o 
  -3   3   2    32848.99    33273.18    468.20 o 
  -2   3   2   281844.34   319400.88  13649.58 o 
  -1   3   2    10958.20    11233.32    129.25 o 
   0   3   2    10039.36    10580.00    130.18 o 
   1   3   2      551.56      640.32     32.42 o 
   2   3   2    36587.40    36689.09    571.81 o 
   3   3   2       69.24      238.12     31.08 o 
   4   3   2     6485.98     6477.90     91.49 o 
   5   3   2    27333.62    27299.72    529.29 o 
   6   3   2    69408.83    70589.85   2023.43 o 
   7   3   2     1239.41     1863.93    345.93 o 
   8   3   2     5462.03     5081.00    128.28 o 
   9   3   2    36515.99    37352.13   1127.43 o 
  10   3   2     2304.38     2447.88    130.88 o 
  11   3   2    30511.55    30724.87    907.63 o 
  12   3   2     4719.26     5172.66    351.24 o 
  13   3   2     2454.80     2669.03    107.06 o 
  14   3   2    18692.55    19004.53    616.19 o 
  15   3   2     2700.00     2957.21    154.49 o 
  16   3   2       14.01      -18.75     66.97 o 
  17   3   2    20590.98    19931.21    662.26 o 
  18   3   2    24474.54    24690.72    866.60 o 
  19   3   2     7220.98     7140.47    613.47 o 
  20   3   2      398.89      431.76     95.62 o 
  21   3   2     1752.48     1991.26    162.90 o 
 -22   4   2    13585.54    12872.34    549.68 o 
 -21   4   2     1102.48     1049.00    160.93 o 
 -20   4   2     7248.81     7455.20    295.30 o 
 -19   4   2    10544.66    10761.87    441.04 o 
 -18   4   2     4584.81     4348.32    372.69 o 
 -17   4   2     2668.61     2346.68    410.23 o 
 -16   4   2     2014.41     2495.56    218.44 o 
 -15   4   2    17798.16    17216.83    788.43 o 
 -14   4   2    61704.75    59774.50   1494.04 o 
 -13   4   2    41863.23    42089.67   1186.81 o 
 -12   4   2    32120.58    31770.43    857.51 o 
 -11   4   2     1668.95     2407.31    678.10 o 
 -10   4   2      160.14      333.29     32.68 o 
  -9   4   2    13048.82    13611.28    238.91 o 
  -8   4   2    12435.67    12787.83    186.29 o 
  -7   4   2     9012.98     9943.75    846.89 o 
  -6   4   2    71828.03    76012.72   2816.22 o 
  -5   4   2    12188.27    11880.54    170.48 o 
  -4   4   2    33089.31    32285.71    459.45 o 
  -3   4   2    63160.10    63811.27   1253.74 o 
  -2   4   2    53921.78    54722.46   1056.57 o 
  -1   4   2    30931.08    31487.12    470.23 o 
   0   4   2     4207.32     3893.30     72.97 o 
   1   4   2     8716.97     8432.00    133.82 o 
   2   4   2     6454.44     6581.42     98.83 o 
   3   4   2    40416.21    40762.50    705.20 o 
   4   4   2    15662.50    16016.56    213.86 o 
   5   4   2    68380.91    69497.87   1628.04 o 
   6   4   2    68508.14    73509.39   5027.38 o 
   7   4   2    26024.57    26936.31   1243.89 o 
   8   4   2    17883.24    19778.73   1190.28 o 
   9   4   2    18137.05    18406.69    640.11 o 
  10   4   2    79711.63    79134.37   2653.17 o 
  11   4   2    14110.36    28216.54   4395.91 o 
  12   4   2     3590.06     3688.40    177.69 o 
  13   4   2     5141.25     5773.81    473.81 o 
  14   4   2    23739.67    23742.79    624.23 o 
  15   4   2    12983.48    13617.61    578.76 o 
  16   4   2     9106.34     9468.11    453.42 o 
  17   4   2     5135.52     5209.47    337.12 o 
  18   4   2    22744.97    22977.45    933.73 o 
  19   4   2    21229.73    21369.68    940.81 o 
  20   4   2      169.87      304.12    115.77 o 
  21   4   2       22.68       11.65    123.22 o 
 -21   5   2    10933.23    10045.20    637.75 o 
 -20   5   2    10557.41    10257.17    604.08 o 
 -19   5   2     1543.22     1498.44    120.51 o 
 -18   5   2    13496.05    13375.51    593.92 o 
 -17   5   2       22.14      -23.35     49.95 o 
 -16   5   2     1750.41     2238.60    316.62 o 
 -15   5   2     9613.79     9912.24    314.52 o 
 -14   5   2    31619.87    30326.16    779.94 o 
 -13   5   2     3250.71     3438.80    117.04 o 
 -12   5   2     7977.37     8161.08    169.84 o 
 -11   5   2      512.19      594.72     38.20 o 
 -10   5   2    31620.29    33278.63   1120.32 o 
  -9   5   2    14092.21    14513.09    446.15 o 
  -8   5   2    12787.18    14252.80    845.79 o 
  -7   5   2    35146.71    34507.56   1048.52 o 
  -6   5   2    39971.91    38659.00    761.06 o 
  -5   5   2      362.40      572.18     51.27 o 
  -4   5   2    44308.38    44439.27    754.97 o 
  -3   5   2    15287.24    16280.47    262.91 o 
  -2   5   2     1854.51     2169.17     49.03 o 
  -1   5   2   158036.09   162409.41   4967.01 o 
   0   5   2    24139.67    23781.68    341.35 o 
   1   5   2    51999.04    51998.11    971.28 o 
   2   5   2   116106.55   117153.53   3079.26 o 
   3   5   2    17068.71    18084.46    265.08 o 
   4   5   2    68771.79    68389.22   1460.92 o 
   5   5   2     1501.80     1972.50    117.19 o 
   6   5   2    11750.63    11687.20    175.70 o 
   7   5   2     2912.68     3099.17    108.62 o 
   8   5   2    33208.03    32951.18    811.36 o 
   9   5   2     3481.40     8914.50   1644.42 o 
  10   5   2    51085.38    50534.49   1440.13 o 
  11   5   2        1.10     2898.73   1368.14 o 
  12   5   2     4478.44     6638.79   1691.27 o 
  13   5   2     6665.00     7004.72    620.48 o 
  14   5   2     3872.55     4019.84    184.11 o 
  15   5   2       30.22       29.05    144.55 o 
  16   5   2     2680.45     2948.61    179.41 o 
  17   5   2     5422.36     5488.95    292.38 o 
  18   5   2     7430.10     7512.71    437.39 o 
  19   5   2     1174.57     1488.96    185.19 o 
  20   5   2    15365.77    14591.32    735.18 o 
  21   5   2     3675.99     3996.53    357.14 o 
 -20   6   2     4347.67     4537.08    630.62 o 
 -19   6   2      881.56      522.21    354.67 o 
 -18   6   2     3018.02     4231.47   2054.16 o 
 -17   6   2    24836.99    24528.88    837.47 o 
 -16   6   2        1.09       27.11     80.47 o 
 -15   6   2     5967.64     6188.08    200.85 o 
 -14   6   2     4089.66     8308.66   2582.11 o 
 -13   6   2    25288.48    25217.89    641.83 o 
 -12   6   2     1520.88     1682.03    171.38 o 
 -11   6   2     2886.27     3262.45    503.09 o 
 -10   6   2     3700.84     3662.99    159.78 o 
  -9   6   2    36025.12    36988.46    843.73 o 
  -8   6   2    17027.54    17920.39    440.05 o 
  -7   6   2        1.17       30.05     18.05 o 
  -6   6   2      115.66      125.38     28.87 o 
  -5   6   2    71146.86    69850.96   1406.65 o 
  -4   6   2    21162.35    22082.14    348.09 o 
  -3   6   2    30874.23    30724.83    563.45 o 
  -2   6   2    39585.57    41034.73    740.12 o 
  -1   6   2     5086.60     4836.47     87.69 o 
   0   6   2   208100.14   208113.72   7021.68 o 
   1   6   2    68400.04    69292.60   1375.14 o 
   2   6   2    28670.26    29170.88    511.87 o 
   3   6   2    26085.62    26996.56    822.95 o 
   4   6   2    52990.04    56001.19   1187.01 o 
   5   6   2     3313.62     3271.75    135.83 o 
   6   6   2    24851.64    25636.12    826.44 o 
   7   6   2    46369.62    45953.58    899.46 o 
   8   6   2     3115.19     3479.12     85.29 o 
   9   6   2    62594.84    61904.80   1976.20 o 
  10   6   2    12350.65    13843.40   1408.75 o 
  11   6   2     1854.62     2449.55    200.93 o 
  12   6   2     2859.66     3273.11    212.68 o 
  13   6   2     4408.29     4161.60    224.39 o 
  14   6   2      361.42      405.06     68.60 o 
  15   6   2     3262.36     3267.98    150.42 o 
  16   6   2     1631.11     1963.27    276.36 o 
  17   6   2     6042.96     6300.76    345.39 o 
  18   6   2     5432.24     5605.02    267.98 o 
  19   6   2      769.43      975.83    182.60 o 
  20   6   2    10751.95    10489.19    545.76 o 
 -20   7   2     2871.52     3198.12    949.91 o 
 -19   7   2       27.82       -9.72    256.28 o 
 -18   7   2     6851.05     6397.57    499.01 o 
 -17   7   2     2521.44     2300.67    378.99 o 
 -16   7   2    57865.25    57225.59   2743.84 o 
 -15   7   2     2673.77     2983.97    164.58 o 
 -14   7   2     1273.12     1261.36     97.66 o 
 -13   7   2      190.83      809.57   1244.98 o 
 -12   7   2    41616.69    41730.68    996.24 o 
 -11   7   2      543.40      632.29     54.97 o 
 -10   7   2     2397.60     2684.80     72.84 o 
  -9   7   2      938.47      961.55     72.55 o 
  -8   7   2    59859.57    63384.29   1756.67 o 
  -7   7   2     4942.41     5520.50   1102.38 o 
  -6   7   2     5820.69     6465.29    344.96 o 
  -5   7   2      120.40      217.31     32.80 o 
  -4   7   2    48732.66    50150.12   1059.71 o 
  -3   7   2     9656.09    10278.48    445.79 o 
  -2   7   2    11799.24    12509.59    230.10 o 
  -1   7   2    28912.76    30166.04   1035.57 o 
   0   7   2     5085.48     4865.54    108.60 o 
   1   7   2    17069.14    16825.37    405.38 o 
   2   7   2     4737.44     4580.63     93.70 o 
   3   7   2      438.97      588.55     49.87 o 
   4   7   2     2953.01     3122.94     85.04 o 
   5   7   2     4992.87     5257.28    152.09 o 
   6   7   2     5927.42     6357.75    334.04 o 
   7   7   2     6083.96     6361.58    423.53 o 
   8   7   2    93926.75    96945.43   3020.75 o 
   9   7   2     4100.29     6533.93    778.02 o 
  10   7   2    21962.30    21933.92    753.03 o 
  11   7   2    11311.68    12100.75   1258.17 o 
  12   7   2    14436.70    14131.92    527.46 o 
  13   7   2     1880.74     3508.79    681.81 o 
  14   7   2       95.64      168.98    247.67 o 
  15   7   2      213.33      317.21     79.91 o 
  16   7   2    11583.54    11554.77    423.12 o 
  17   7   2      589.78     2856.28   1864.77 o 
  18   7   2       72.83     2172.90   1460.33 o 
  19   7   2      213.37      -37.13    227.33 o 
 -19   8   2      910.93      776.08    253.95 o 
 -18   8   2     2133.01     2193.73    631.64 o 
 -17   8   2    15260.57    15012.25   1835.06 o 
 -16   8   2     6725.84     5945.75    607.45 o 
 -15   8   2    18077.75    17115.94   1273.79 o 
 -14   8   2      370.09      781.23   1748.44 o 
 -13   8   2     1874.11     1962.11    129.22 o 
 -12   8   2    15856.21    16025.10    456.39 o 
 -11   8   2     3921.21     4125.87    302.34 o 
 -10   8   2     3351.88     3777.58    420.52 o 
  -9   8   2    27793.50    28462.76    571.00 o 
  -8   8   2    26454.05    32117.31   6095.66 o 
  -7   8   2     1252.88     2672.74   3970.26 o 
  -6   8   2     6303.17     6784.11    135.83 o 
  -5   8   2    21899.25    22880.70    469.38 o 
  -4   8   2    13104.88    13561.83    252.98 o 
  -3   8   2     2149.50     2489.22    263.00 o 
  -2   8   2     2969.74     3128.48     90.44 o 
  -1   8   2    16477.58    17398.04    711.35 o 
   0   8   2      454.45      526.70     46.46 o 
   1   8   2    10841.99    11159.39    205.11 o 
   2   8   2     7361.28     7904.25    283.25 o 
   3   8   2     4894.88     4925.88    145.38 o 
   4   8   2     3590.35     3836.06    105.62 o 
   5   8   2     4107.03     4302.54    130.27 o 
   6   8   2    20778.14    21869.62   1128.74 o 
   7   8   2      703.20      650.48     59.90 o 
   8   8   2     4561.39     5278.82    308.55 o 
   9   8   2     5241.75     5498.80    214.81 o 
  10   8   2    15613.88    15071.83    528.26 o 
  11   8   2     2463.93     2518.54    224.10 o 
  12   8   2     7848.42     7692.67    347.78 o 
  13   8   2      449.81     4850.82   1995.27 o 
  14   8   2     1430.14     1261.72    255.74 o 
  15   8   2        7.61      112.75    157.90 o 
  16   8   2      991.38     2057.19    746.75 o 
  17   8   2     5616.15     6901.27    703.56 o 
  18   8   2        3.44     -141.94    188.92 o 
 -18   9   2     7932.52     6950.61    823.72 o 
 -17   9   2      602.47      230.78    238.07 o 
 -16   9   2     3082.29     3121.87    788.36 o 
 -15   9   2     8749.47     9860.89   1397.24 o 
 -14   9   2     8271.90     7982.44    771.51 o 
 -13   9   2      426.86      398.17     57.60 o 
 -12   9   2    27809.90    28718.18   1297.05 o 
 -11   9   2    10901.52    10592.10    666.08 o 
 -10   9   2    23928.55    24116.71    598.98 o 
  -9   9   2      325.47      788.21   2381.04 o 
  -8   9   2      325.84      402.10     41.43 o 
  -7   9   2     6883.71     7675.59   1139.34 o 
  -6   9   2    22275.52    22574.06    424.03 o 
  -5   9   2     4426.90     4605.16    119.98 o 
  -4   9   2      938.84     1161.74    164.39 o 
  -3   9   2     1547.41     1816.63     76.60 o 
  -2   9   2    23493.51    24548.08    784.22 o 
  -1   9   2     2199.74     2099.17     92.39 o 
   0   9   2    10691.73    10647.18    238.96 o 
   1   9   2    24385.09    26487.38   1163.55 o 
   2   9   2    17415.11    17598.23    400.99 o 
   3   9   2     5614.70     5685.31    154.03 o 
   4   9   2     5806.66     5990.87    156.53 o 
   5   9   2    30730.05    31242.06    660.47 o 
   6   9   2     7895.71     7683.85    239.42 o 
   7   9   2    18159.75    18848.86    392.55 o 
   8   9   2     7884.03    10395.01   1650.80 o 
   9   9   2    23951.20    26321.63   2248.54 o 
  10   9   2     8864.64     9222.52    245.04 o 
  11   9   2    18836.48    19025.36    793.31 o 
  12   9   2    11235.72    10551.45    444.60 o 
  13   9   2     8326.32    11028.01   1698.10 o 
  14   9   2      487.29     4011.88   2377.92 o 
  15   9   2     4829.16     5319.60    336.31 o 
  16   9   2    11466.54    12848.48    785.78 o 
  17   9   2     4178.87     3677.37    404.77 o 
 -17  10   2     4346.56     4166.69    598.89 o 
 -16  10   2       10.12      -68.02    207.70 o 
 -15  10   2    11041.80    11941.78   1181.06 o 
 -14  10   2    10286.64    10184.60    989.06 o 
 -13  10   2    28672.91    27393.11   2964.38 o 
 -12  10   2       22.34      103.44     59.46 o 
 -11  10   2     2219.69     2298.15    375.40 o 
 -10  10   2    14263.77    14566.92    383.26 o 
  -9  10   2     1607.40     1795.50     72.19 o 
  -8  10   2     1094.81     1200.91     62.24 o 
  -7  10   2       97.06      149.69     43.88 o 
  -6  10   2     8269.44    10187.74    849.84 o 
  -5  10   2     1131.29     1273.07    156.91 o 
  -4  10   2    11470.11    11738.64    355.26 o 
  -3  10   2     3251.21     3282.83    118.90 o 
  -2  10   2      603.11      723.39     53.32 o 
  -1  10   2      256.00      355.26     53.93 o 
   0  10   2    13646.13    13481.39    307.66 o 
   1  10   2     2601.11     2764.87    159.73 o 
   2  10   2    11743.97    12039.80    276.28 o 
   3  10   2      815.80      892.76     71.32 o 
   4  10   2    11586.46    13735.61   1342.10 o 
   5  10   2     3957.43     4053.02    157.17 o 
   6  10   2    39933.06    39808.93    866.86 o 
   7  10   2       91.81      278.77    163.31 o 
   8  10   2     7344.13     7312.36    258.18 o 
   9  10   2     1315.39     1393.34    120.24 o 
  10  10   2    51796.33    51744.36   1646.43 o 
  11  10   2     8781.40    11507.27   2313.16 o 
  12  10   2      765.80      715.51    147.82 o 
  13  10   2     6543.56     6344.28    413.65 o 
  14  10   2    20725.50    19390.11   1061.07 o 
  15  10   2      399.58     5532.69   2220.19 o 
  16  10   2       53.74       21.30    124.70 o 
 -15  11   2      239.35      298.79    245.35 o 
 -14  11   2    20171.12    18833.52   1682.19 o 
 -13  11   2     2142.41     2267.83    451.87 o 
 -12  11   2    10095.99    11064.24   1066.81 o 
 -11  11   2      483.68      437.49     86.82 o 
 -10  11   2     9794.58    10093.43    401.46 o 
  -9  11   2      752.16      863.72     51.47 o 
  -8  11   2     9108.41     8888.40    240.57 o 
  -7  11   2      527.20      543.91     43.87 o 
  -6  11   2     8832.59     8727.82    206.87 o 
  -5  11   2     1121.24     1760.92    792.00 o 
  -4  11   2     1167.56     1256.33     76.14 o 
  -3  11   2     6549.49     6839.54    398.45 o 
  -2  11   2    28430.29    27959.88    699.50 o 
  -1  11   2     4293.84     4363.26    159.78 o 
   0  11   2       94.18      216.57     63.32 o 
   1  11   2      140.00      181.11     47.92 o 
   2  11   2     2277.79     2413.01    105.31 o 
   3  11   2      115.95       72.84     59.81 o 
   4  11   2    10447.83    10296.24    287.28 o 
   5  11   2      954.99     1000.49     83.87 o 
   6  11   2    12787.92    13042.09    319.55 o 
   7  11   2       19.85       89.93     45.31 o 
   8  11   2      845.92      871.31     83.55 o 
   9  11   2     2380.27     3431.85    598.65 o 
  10  11   2     1012.51      930.03    116.46 o 
  11  11   2      409.55      325.46     86.46 o 
  12  11   2    11357.52    11205.52    558.15 o 
  13  11   2      753.58      596.54    165.35 o 
  14  11   2     3542.61     5951.04   1125.80 o 
 -13  12   2    16372.03    17148.85   2570.32 o 
 -12  12   2        1.54      126.95    174.04 o 
 -11  12   2     3021.87     4789.54   2383.30 o 
 -10  12   2     8899.75     8766.92   1148.24 o 
  -9  12   2    15072.88    15982.18    483.43 o 
  -8  12   2     1156.50     1164.04    108.51 o 
  -7  12   2    13640.42    13698.78    465.39 o 
  -6  12   2      107.89      157.38     64.19 o 
  -5  12   2       39.68       78.81     51.73 o 
  -4  12   2     9257.28     9636.71    286.74 o 
  -3  12   2      387.65      423.57     57.03 o 
  -2  12   2    17029.81    17324.64    429.71 o 
  -1  12   2     1413.98     1660.61    102.04 o 
   0  12   2     6773.75     6827.75    204.14 o 
   1  12   2     3440.63     3685.34    167.90 o 
   2  12   2     3311.56     3276.11    172.37 o 
   3  12   2    28923.40    28352.62    764.78 o 
   4  12   2      383.46      418.61     61.94 o 
   5  12   2    20585.28    20973.24    542.55 o 
   6  12   2     1780.10     2113.46    122.54 o 
   7  12   2     1482.68     1514.19     99.84 o 
   8  12   2      459.26      537.33     75.68 o 
   9  12   2     2036.80     1546.04    301.27 o 
  10  12   2     1634.43     1440.21    185.43 o 
  11  12   2    18225.42    17640.52    763.95 o 
  12  12   2       22.34     1551.51   1372.66 o 
  13  12   2    15966.56    14987.59    865.19 o 
 -11  13   2    19084.07    17143.65   1116.44 o 
 -10  13   2       25.54        8.71    135.06 o 
  -9  13   2     1354.99     1189.46    262.82 o 
  -8  13   2    17095.81    17505.75    527.58 o 
  -7  13   2      534.53      659.96     96.57 o 
  -6  13   2     7975.98     9636.41    645.32 o 
  -5  13   2    16378.80    16229.00    489.71 o 
  -4  13   2      281.97      212.55     69.26 o 
  -3  13   2    33436.69    33872.69   1007.88 o 
  -2  13   2     1719.41     1789.34    138.43 o 
  -1  13   2     2146.42     2200.37    131.61 o 
   0  13   2     4180.48     4188.14    183.22 o 
   1  13   2       98.31      114.85     55.97 o 
   2  13   2    29223.09    29298.58    822.04 o 
   3  13   2    10041.58    10044.59    295.94 o 
   4  13   2    30814.34    31115.26    842.70 o 
   5  13   2      164.24      150.34     58.00 o 
   6  13   2      126.66      160.31     69.77 o 
   7  13   2     4955.27     4850.67    186.93 o 
   8  13   2     4023.00     3836.05    338.23 o 
   9  13   2      542.38      414.56    404.47 o 
  10  13   2     1917.07     1941.90    272.83 o 
  -8  14   2     2735.78     3147.48    248.62 o 
  -7  14   2      677.59      462.94    203.55 o 
  -6  14   2     1061.89     1192.15    130.67 o 
  -5  14   2     1043.94     1089.25    116.66 o 
  -4  14   2    39141.43    39893.53   1416.51 o 
  -3  14   2      368.14      337.13     64.32 o 
  -2  14   2    11997.51    12348.05    369.88 o 
  -1  14   2     2797.51     2832.97    137.42 o 
   0  14   2      778.03      727.94     91.51 o 
   1  14   2     7478.32     7268.29    281.10 o 
   2  14   2     4078.43     4402.17    213.45 o 
   3  14   2     1745.16     1669.93    240.17 o 
   4  14   2     9894.87     9883.09    422.95 o 
   5  14   2     1029.73      913.76    127.08 o 
   6  14   2     1137.06     1106.75    145.95 o 
   7  14   2     1971.78     1831.15    267.77 o 
 -21   0   3     1523.47     1640.73    160.70 o 
 -19   0   3     4128.68     3836.40    367.35 o 
 -17   0   3    16016.63    15471.84    892.27 o 
 -15   0   3    30685.26    30093.56   1290.51 o 
 -13   0   3    72821.91    72385.18   2490.46 o 
 -11   0   3     5179.54     5354.80    192.91 o 
  -9   0   3   178646.45   183080.00   7630.19 o 
  -7   0   3    12864.72    13177.67    328.86 o 
  -5   0   3    56401.11    54802.38   1343.44 o 
  -3   0   3    15513.37    14395.09    268.73 o 
   1   0   3    19447.89    15483.07   2191.01 o 
   3   0   3     8449.31     8743.68    147.32 o 
   5   0   3   194027.88   229934.33  13761.07 o 
   7   0   3   101518.28   103146.75   4030.46 o 
   9   0   3    71393.96    73677.76   2297.33 o 
  11   0   3    43503.78    42842.24   1556.06 o 
  13   0   3    60748.54    62433.33   2506.53 o 
  15   0   3    29765.20    29138.80   1402.95 o 
  17   0   3    18344.21    18353.31    798.45 o 
  19   0   3      295.72      385.43     65.33 o 
  21   0   3    11589.56    12444.99   1506.72 o 
 -22   1   3     1423.42     1361.08    128.00 o 
 -21   1   3     1584.57     1509.56    142.92 o 
 -20   1   3      974.54      950.41     69.45 o 
 -19   1   3    10741.31    10250.75    431.19 o 
 -18   1   3     1365.12     1501.73     84.62 o 
 -17   1   3    17146.58    17139.04    537.26 o 
 -16   1   3     2512.18     2611.50    128.78 o 
 -15   1   3     6515.47     6546.01    156.03 o 
 -14   1   3    44421.87    45506.69   1053.31 o 
 -13   1   3    10566.28    10374.28    322.04 o 
 -12   1   3    60833.10    59305.57   1268.45 o 
 -11   1   3     8972.49     9073.32    154.01 o 
 -10   1   3     7642.65     7146.10    143.56 o 
  -9   1   3    10067.25     9909.98    192.66 o 
  -8   1   3   126679.87   127283.21   3614.20 o 
  -7   1   3       12.86      105.93     18.99 o 
  -6   1   3      393.58      575.07     29.44 o 
  -5   1   3     2655.13     2832.28     80.87 o 
  -4   1   3    36429.39    35734.21    937.77 o 
  -3   1   3    19082.50    18433.91    475.80 o 
  -2   1   3    25334.81    24376.35    494.13 o 
  -1   1   3      593.55      409.20    184.28 o 
   0   1   3    55511.70    47417.02   4943.24 o 
   1   1   3    32305.43    30070.98    717.94 o 
   2   1   3      729.58      833.10     32.44 o 
   3   1   3        7.44      162.85     26.82 o 
   4   1   3   121159.34   135990.50   4230.38 o 
   5   1   3   161005.59   179921.86   5932.41 o 
   6   1   3    49564.20    50852.38    932.74 o 
   7   1   3    38509.01    37412.55    611.08 o 
   8   1   3     1163.84     1091.26     38.70 o 
   9   1   3    40567.89    42441.80    922.03 o 
  10   1   3    48555.21    49120.10    995.07 o 
  11   1   3    10781.29    11161.76    424.21 o 
  12   1   3    95752.01    96587.16   2668.21 o 
  13   1   3    46724.67    46432.15   1119.19 o 
  14   1   3    47538.12    48581.71   1179.39 o 
  15   1   3    22114.24    22449.51    487.62 o 
  16   1   3     3674.98     3650.12    136.94 o 
  17   1   3      766.00      851.38     71.78 o 
  18   1   3       43.80      108.44     35.83 o 
  19   1   3       40.35      139.33    108.17 o 
  20   1   3     2882.40     2909.72    199.03 o 
  21   1   3     5358.13     5491.81    412.70 o 
  22   1   3       74.06      130.86    154.14 o 
 -22   2   3     1645.38     1651.37    150.90 o 
 -21   2   3     3091.38     3092.58    232.34 o 
 -20   2   3     1009.55     1104.64     65.83 o 
 -19   2   3     4878.19     4740.89    144.06 o 
 -18   2   3     5812.65     5678.85    234.89 o 
 -17   2   3     5822.47     5630.04    175.34 o 
 -16   2   3     1601.47     1681.37     94.74 o 
 -15   2   3     1517.91     1384.45     67.22 o 
 -14   2   3    21355.51    20708.74    468.82 o 
 -13   2   3    60536.89    60030.94   1331.74 o 
 -12   2   3    14886.95    15325.97    929.73 o 
 -11   2   3    52938.32    52219.21   1294.79 o 
 -10   2   3    10368.37    11015.58    465.43 o 
  -9   2   3     1119.13     1522.04     62.92 o 
  -8   2   3    30315.84    30285.86    824.55 o 
  -7   2   3    39402.94    38326.26    840.29 o 
  -6   2   3       98.39      184.10     29.60 o 
  -5   2   3     1092.87     1271.33     48.87 o 
  -4   2   3    55800.78    55457.80   1177.80 o 
  -3   2   3    86019.43    82916.49   2269.54 o 
  -2   2   3      187.42      319.31     45.49 o 
  -1   2   3    79315.63    82789.47   3570.82 o 
   0   2   3       24.78      128.55     29.07 o 
   1   2   3    13269.79    13913.23    229.40 o 
   2   2   3    68567.66    70436.84   1627.30 o 
   3   2   3    78213.58    81637.05   2086.83 o 
   4   2   3     6931.31     6981.90     95.28 o 
   5   2   3    16900.87    17654.24    419.43 o 
   6   2   3   183995.48   195039.27   9453.05 o 
   7   2   3     1819.90     2044.24    114.19 o 
   8   2   3    18858.69    19512.72    490.57 o 
   9   2   3     3384.46     3459.11     58.49 o 
  10   2   3    27639.65    29441.08    557.25 o 
  11   2   3    40207.13    40438.79    823.11 o 
  12   2   3     5315.06     5343.35     84.80 o 
  13   2   3    76259.59    76831.42   1756.86 o 
  14   2   3    37912.36    37132.77    723.25 o 
  15   2   3     6241.93     6150.68    119.67 o 
  16   2   3     1578.88     1496.69     49.20 o 
  17   2   3     3054.26     2900.38     87.66 o 
  18   2   3     2455.94     2527.28    166.29 o 
  19   2   3     2397.66     2401.44    220.26 o 
  20   2   3    13446.30    13400.59    543.12 o 
  21   2   3     1089.32     1004.91    115.01 o 
 -22   3   3     1088.46     1105.72    138.37 o 
 -21   3   3     7542.32     7700.07    406.13 o 
 -20   3   3       25.59      108.46     62.23 o 
 -19   3   3       88.82      149.44     40.44 o 
 -18   3   3      336.79      380.00     54.22 o 
 -17   3   3    11004.39    10642.94    482.66 o 
 -16   3   3    13213.05    12794.86    328.02 o 
 -15   3   3    13718.73    12870.38    881.61 o 
 -14   3   3    26305.68    25167.78    825.62 o 
 -13   3   3     5631.40     5740.35    591.43 o 
 -12   3   3    16387.39    16775.34   1788.16 o 
 -11   3   3    18939.20    18830.70   1304.39 o 
 -10   3   3    13240.23    13136.65    439.53 o 
  -9   3   3    18616.33    18360.51    347.64 o 
  -8   3   3     5026.69     4883.51    211.52 o 
  -7   3   3    56472.09    56566.09   1352.56 o 
  -6   3   3     1975.14     2202.80     93.87 o 
  -5   3   3    29820.76    29671.51    576.05 o 
  -4   3   3    56629.76    55351.35   1203.19 o 
  -3   3   3   125208.38   125078.91   4043.04 o 
  -2   3   3    65825.70    66623.09   1414.41 o 
  -1   3   3     6622.01     6734.57    114.41 o 
   0   3   3    12416.63    12937.92    182.43 o 
   1   3   3     1267.83     1427.20    101.17 o 
   2   3   3    10239.20    10525.41    164.94 o 
   3   3   3    33958.52    35964.22    608.52 o 
   4   3   3     4375.28     4147.72     74.47 o 
   5   3   3    29162.93    29343.53    670.01 o 
   6   3   3      896.71     1383.14    296.52 o 
   7   3   3    87350.62    90618.35   3335.87 o 
   8   3   3    12959.45    12917.68    369.01 o 
   9   3   3     1534.68     1941.81    263.82 o 
  10   3   3     1340.11     2326.07    175.20 o 
  11   3   3      246.33     1175.46    805.83 o 
  12   3   3     1029.24     1118.73     98.47 o 
  13   3   3     9808.10    10047.26    297.73 o 
  14   3   3    13594.58    13083.36    338.45 o 
  15   3   3      322.71      376.20    143.06 o 
  16   3   3    10578.50    10637.19    414.01 o 
  17   3   3     2048.64     2083.60    232.12 o 
  18   3   3     3897.33     4248.72    230.50 o 
  19   3   3    22116.00    21748.67    901.48 o 
  20   3   3     1889.40     2237.31    218.22 o 
  21   3   3     3768.49     3688.01    240.12 o 
 -22   4   3     2199.30     1680.05    183.89 o 
 -21   4   3        3.79      -56.27     78.75 o 
 -20   4   3      318.16      413.39     95.99 o 
 -19   4   3     1504.25     1657.04    123.43 o 
 -18   4   3     3333.64     3001.28    302.92 o 
 -17   4   3    15075.47    14248.86    568.43 o 
 -16   4   3     9719.20     9220.50    311.47 o 
 -15   4   3    27881.83    27090.25   1111.57 o 
 -14   4   3     9996.38     9664.68    383.17 o 
 -13   4   3     1955.97     2168.44    102.46 o 
 -12   4   3      211.30      313.58     58.56 o 
 -11   4   3     6971.04     6809.42    239.75 o 
 -10   4   3      935.38     1173.72     70.31 o 
  -9   4   3    70189.78    71486.75   1549.16 o 
  -8   4   3      269.40      369.08     31.93 o 
  -7   4   3    72293.63    77927.02   2479.59 o 
  -6   4   3       99.10      182.10     78.01 o 
  -5   4   3    79605.60    80832.47   1865.77 o 
  -4   4   3      504.71      732.93     44.38 o 
  -3   4   3    51376.52    50783.98    885.36 o 
  -2   4   3    10904.10    11138.83    143.46 o 
  -1   4   3    14421.93    15342.99    207.82 o 
   0   4   3   114990.52   117237.06   3038.31 o 
   1   4   3        5.21      139.99     26.80 o 
   2   4   3    48531.23    48851.12    928.70 o 
   3   4   3    68000.53    67989.39   1479.90 o 
   4   4   3    26825.54    27140.28    464.04 o 
   5   4   3    21355.67    22506.23    551.37 o 
   6   4   3    89907.98    90155.33   2806.68 o 
   7   4   3    65523.60    68286.38   2109.36 o 
   8   4   3       29.74       82.15     59.79 o 
   9   4   3    17054.67    18496.62    623.64 o 
  10   4   3    40880.59    48673.48   2334.78 o 
  11   4   3    39873.13    40902.17   1378.64 o 
  12   4   3      258.35      234.51     97.60 o 
  13   4   3     6697.22     6849.86    252.53 o 
  14   4   3    13431.62    15113.25   1651.92 o 
  15   4   3    22285.09    21878.16    592.96 o 
  16   4   3     6673.78     6360.63    361.04 o 
  17   4   3     5918.90     5932.86    424.80 o 
  18   4   3      768.84      898.92    115.88 o 
  19   4   3     7957.99     7994.28    770.07 o 
  20   4   3     1883.27     2067.05    195.50 o 
  21   4   3      541.87      553.92    129.22 o 
 -21   5   3       11.52       32.54     92.72 o 
 -20   5   3      905.17      912.52    118.30 o 
 -19   5   3     2175.58     2364.98    164.62 o 
 -18   5   3     3325.72     3918.25    793.41 o 
 -17   5   3     6581.84     5804.18    345.39 o 
 -16   5   3    11336.41    10335.70    431.48 o 
 -15   5   3     6061.37     5809.29    183.07 o 
 -14   5   3      900.53     1152.09    302.76 o 
 -13   5   3    11165.43    11248.32    259.55 o 
 -12   5   3     2132.61     2101.73    110.92 o 
 -11   5   3     6121.41     6098.09    246.89 o 
 -10   5   3    60304.61    62488.23   2026.47 o 
  -9   5   3    20471.59    21425.12    522.92 o 
  -8   5   3    68168.70    70088.87   1817.04 o 
  -7   5   3    19475.50    11910.04   5162.75 o 
  -6   5   3     3371.33     3197.41     62.36 o 
  -5   5   3    19273.94    19418.50    268.09 o 
  -4   5   3    21934.84    21485.70    331.36 o 
  -3   5   3     7608.98     7602.58    201.34 o 
  -2   5   3    36828.21    37629.23    686.45 o 
  -1   5   3    93662.28    94517.52   2064.80 o 
   0   5   3     4897.26     5133.09    100.22 o 
   1   5   3   194562.66   199299.00   6960.21 o 
   2   5   3     4277.82     4283.75     78.89 o 
   3   5   3      211.95      273.47     44.78 o 
   4   5   3     3992.38     3754.27     86.38 o 
   5   5   3    67741.92    67197.12   1597.18 o 
   6   5   3       71.38      172.99     27.45 o 
   7   5   3     2267.68     3343.47    405.62 o 
   8   5   3    12788.92    12950.50    842.85 o 
   9   5   3    49220.37    48583.80   1488.02 o 
  10   5   3      222.85     3680.72   1607.97 o 
  11   5   3    34261.73    34722.88   1200.87 o 
  12   5   3    12021.17    13400.39    465.05 o 
  13   5   3     4321.66     4262.03    214.78 o 
  14   5   3     1064.63     1185.44     85.86 o 
  15   5   3    25055.85    24638.14    739.00 o 
  16   5   3     5144.49     5091.72    258.05 o 
  17   5   3      958.51     1317.28    193.39 o 
  18   5   3      248.24      198.04    100.67 o 
  19   5   3     4831.26     4968.19    265.17 o 
  20   5   3     1626.95     1719.10    205.77 o 
 -21   6   3     5855.77     5880.49    483.48 o 
 -20   6   3       74.33       43.83    190.09 o 
 -19   6   3     9897.75     9453.17    760.59 o 
 -18   6   3    35605.63    33812.40   1218.35 o 
 -17   6   3     1815.66     3463.07   2405.53 o 
 -16   6   3    11777.26    11885.28    747.33 o 
 -15   6   3     9025.82     8380.75    227.68 o 
 -14   6   3     4005.37     4100.59    138.73 o 
 -13   6   3     7506.95     7789.65    324.51 o 
 -12   6   3      309.32      464.51     76.09 o 
 -11   6   3    24895.93    26103.71    586.75 o 
 -10   6   3     7361.69     8007.77    245.49 o 
  -9   6   3    63868.34    67639.27   2579.12 o 
  -8   6   3     9277.05    11577.22   1106.88 o 
  -7   6   3     1259.16     1328.39    124.56 o 
  -6   6   3     8640.98     8923.20    180.50 o 
  -5   6   3     2322.33     2571.65     82.21 o 
  -4   6   3     4904.38     5065.91    113.55 o 
  -3   6   3    10188.54    10621.15    507.29 o 
  -2   6   3    13642.51    13128.58    242.10 o 
  -1   6   3     3616.37     3567.13    126.41 o 
   0   6   3   152643.11   154320.83   4465.58 o 
   1   6   3     9678.07     9029.78    169.64 o 
   2   6   3    20120.27    20233.68    356.22 o 
   3   6   3    14738.41    14977.42    790.80 o 
   4   6   3     1305.43     1428.84     55.13 o 
   5   6   3       61.97      120.95     21.83 o 
   6   6   3     4894.48     5813.31    677.17 o 
   7   6   3       12.05      853.18    515.92 o 
   8   6   3     6349.41     7662.39    528.75 o 
   9   6   3     1170.74     3685.48   1646.29 o 
  10   6   3      648.94     3666.98   1085.22 o 
  11   6   3     2821.45     2893.58    189.78 o 
  12   6   3     1822.21     6480.16   3571.47 o 
  13   6   3      693.37      527.34    105.24 o 
  14   6   3      313.98      263.84     88.77 o 
  15   6   3      313.21      275.18     64.98 o 
  16   6   3    11552.06    11027.75    376.10 o 
  17   6   3      180.93      119.67     86.06 o 
  18   6   3      687.81      826.50    149.47 o 
  19   6   3     5830.30     6150.61    322.47 o 
  20   6   3      514.25      403.15    162.94 o 
 -20   7   3     3616.01     4264.48   1644.16 o 
 -19   7   3    20123.01    18425.15   1419.66 o 
 -18   7   3     2845.81     3838.47   1464.96 o 
 -17   7   3    43551.71    40743.34   4008.64 o 
 -16   7   3        4.91      690.72   1400.43 o 
 -15   7   3     4992.45     3198.67    686.94 o 
 -14   7   3     1957.28     2003.90     90.10 o 
 -13   7   3    23180.19    23038.56    443.46 o 
 -12   7   3     9561.92    10764.20   1522.98 o 
 -11   7   3     1405.58     1524.88     93.55 o 
 -10   7   3      532.44     1217.37    540.59 o 
  -9   7   3      138.35      144.99     46.61 o 
  -8   7   3    43347.86    46087.27   1536.32 o 
  -7   7   3    17542.73    17774.46    305.62 o 
  -6   7   3    17740.16    18021.17    314.70 o 
  -5   7   3     2488.37     2521.32     67.62 o 
  -4   7   3     5786.33     5956.42    123.68 o 
  -3   7   3    11734.42    12461.77    409.49 o 
  -2   7   3    27222.64    27522.63    524.00 o 
  -1   7   3    41874.05    42127.64    839.38 o 
   0   7   3     1655.81     1777.86     54.26 o 
   1   7   3    26288.67    26976.63    784.14 o 
   2   7   3     2400.47     2456.36     76.68 o 
   3   7   3       96.26      168.81     33.78 o 
   4   7   3     1037.78     1359.45    132.35 o 
   5   7   3    22614.25    23523.37    453.39 o 
   6   7   3     8153.86     8315.50    220.69 o 
   7   7   3    19430.73    19738.78    398.81 o 
   8   7   3    11302.05    16009.32   6157.57 o 
   9   7   3     2970.11     6053.65   1378.86 o 
  10   7   3     1005.19     1037.99    113.83 o 
  11   7   3       68.67     5546.87   3409.42 o 
  12   7   3     3850.30     4429.36    536.92 o 
  13   7   3    10354.39    11147.14   1326.25 o 
  14   7   3     3479.70     3247.86    241.57 o 
  15   7   3       73.02      245.42     74.49 o 
  16   7   3      685.44      689.86    153.88 o 
  17   7   3    15057.85    13139.43   1434.50 o 
  18   7   3    11561.76    11585.93    563.89 o 
  19   7   3     3567.00     3549.03    223.80 o 
 -19   8   3      541.76      723.92    432.41 o 
 -18   8   3     8493.55     7273.99    763.00 o 
 -17   8   3       77.67      140.89    200.41 o 
 -16   8   3       25.98      -41.30    167.62 o 
 -15   8   3      125.07      163.97    306.08 o 
 -14   8   3     5667.80     5126.45    123.74 o 
 -13   8   3     4010.02     4135.14    271.17 o 
 -12   8   3      107.91      223.70     57.93 o 
 -11   8   3     8332.21     8814.79    410.88 o 
 -10   8   3      541.31      635.99     60.00 o 
  -9   8   3     1815.41     4173.34   1418.75 o 
  -8   8   3    44976.20    46979.11    980.16 o 
  -7   8   3    71162.71    71979.48   1712.74 o 
  -6   8   3    22842.62    23440.76    428.86 o 
  -5   8   3    13965.61    15151.49    968.62 o 
  -4   8   3     1531.47     1684.23     57.60 o 
  -3   8   3    69447.49    70820.71   1765.61 o 
  -2   8   3     6992.20     7213.48    239.12 o 
  -1   8   3    29681.28    31487.14   1868.54 o 
   0   8   3    48555.57    48923.49   1075.00 o 
   1   8   3    21916.56    21892.18    567.11 o 
   2   8   3    24168.78    23799.35    453.57 o 
   3   8   3    17576.82    18119.60    369.83 o 
   4   8   3     6405.40     6734.80    196.42 o 
   5   8   3    14155.05    15761.30   1458.94 o 
   6   8   3    20549.51    21813.32   1242.44 o 
   7   8   3    18609.24    18172.58    499.06 o 
   8   8   3     9064.32     9431.97    204.40 o 
   9   8   3     2455.35     2522.38    244.19 o 
  10   8   3     2009.99     7798.62   1424.54 o 
  11   8   3     1155.36     1051.68    119.52 o 
  12   8   3       14.73     2475.30   1540.72 o 
  13   8   3    22929.53    23092.49   1046.08 o 
  14   8   3     2199.76     2096.60    229.47 o 
  15   8   3     3255.17     3285.53    348.67 o 
  16   8   3     9357.85     9131.63    383.70 o 
  17   8   3    11436.36    11080.29    455.53 o 
  18   8   3      272.25      168.53    173.98 o 
 -18   9   3     3734.09     1432.20    604.95 o 
 -17   9   3      595.97      375.32    225.92 o 
 -16   9   3     4236.59     4668.42    597.67 o 
 -15   9   3     3084.87     3295.59    484.68 o 
 -14   9   3     4590.09     5092.50    594.04 o 
 -13   9   3      514.05      379.63     64.49 o 
 -12   9   3     1435.59     1999.87   4715.35 o 
 -11   9   3      450.09     2454.39   1666.69 o 
 -10   9   3      200.09     4949.61   2753.23 o 
  -9   9   3    23487.68    24902.92    726.64 o 
  -8   9   3     6626.17     6904.69    474.61 o 
  -7   9   3    50066.19    51458.32   1138.39 o 
  -6   9   3     5001.55     5265.17    211.65 o 
  -5   9   3     3908.64     4067.48    118.86 o 
  -4   9   3     6686.76     9892.80   2133.74 o 
  -3   9   3      118.27      187.72     44.49 o 
  -2   9   3    23920.20    25934.91   1997.07 o 
  -1   9   3     7434.22     7454.10    181.73 o 
   0   9   3     5883.47     5894.43    199.22 o 
   1   9   3    61237.56    63136.31   1589.37 o 
   2   9   3    13611.59    14789.50    394.40 o 
   3   9   3    16331.12    16772.59    399.19 o 
   4   9   3     3465.44     3435.42     91.25 o 
   5   9   3     1729.42     1929.55    224.07 o 
   6   9   3      246.60      175.48     98.71 o 
   7   9   3     8319.95     8524.89    303.76 o 
   8   9   3    10129.90    10793.39    435.54 o 
   9   9   3    27222.43    29709.39   1600.11 o 
  10   9   3      750.84      670.70    132.89 o 
  11   9   3     2565.78     5606.60    316.59 o 
  12   9   3     1671.18     6700.47   1700.00 o 
  13   9   3    15944.44    15947.51    774.16 o 
  14   9   3    14565.71    14443.80    713.07 o 
  15   9   3     9963.01     9369.34    543.48 o 
  16   9   3     8145.97     8795.34    542.94 o 
  17   9   3        0.09       -8.02    117.79 o 
 -17  10   3       45.32       -7.29    193.12 o 
 -16  10   3      417.50      674.11    457.91 o 
 -15  10   3     8779.83    14024.52   2020.51 o 
 -14  10   3      914.67      609.75    263.58 o 
 -13  10   3     1091.31     7270.90    796.81 o 
 -12  10   3     7256.10     7263.59    328.62 o 
 -11  10   3      923.39     1105.63    113.02 o 
 -10  10   3      152.03      221.48     95.23 o 
  -9  10   3      923.82     1133.79    137.93 o 
  -8  10   3      271.71      377.56     35.00 o 
  -7  10   3        5.78      127.97     43.49 o 
  -6  10   3    21931.21    22289.80    476.02 o 
  -5  10   3     5304.39     6165.82    651.50 o 
  -4  10   3    31903.04    32808.33    685.01 o 
  -3  10   3     4745.27     5307.58    329.22 o 
  -2  10   3     2097.54     2305.27    238.03 o 
  -1  10   3    16099.41    16178.27    362.99 o 
   0  10   3     2029.62     2140.95    106.24 o 
   1  10   3    31862.65    31589.01    843.77 o 
   2  10   3    23478.15    23239.11    487.30 o 
   3  10   3      102.58      179.35     58.54 o 
   4  10   3    42390.46    42074.90    942.97 o 
   5  10   3     1581.66     1806.64    120.12 o 
   6  10   3    23663.15    27484.08   3976.26 o 
   7  10   3    20110.83    21190.04    578.39 o 
   8  10   3     3552.30     3954.23    324.21 o 
   9  10   3     7224.16     7282.03    264.01 o 
  10  10   3      426.85     1550.02   1363.47 o 
  11  10   3     7230.88     9064.32    768.01 o 
  12  10   3     2961.26     3041.74    296.95 o 
  13  10   3     1022.78     1074.92    186.21 o 
  14  10   3      968.66     7055.21   5923.58 o 
  15  10   3    23262.04    22548.60   1215.83 o 
  16  10   3      623.73      617.62    184.52 o 
 -15  11   3       81.92      -94.74    212.56 o 
 -14  11   3      704.77     4172.26    642.54 o 
 -13  11   3     1282.49     2428.10    756.73 o 
 -12  11   3     7994.69    11426.66   1692.43 o 
 -11  11   3     6521.15     7132.51    267.45 o 
 -10  11   3     1437.32     2815.09   1023.36 o 
  -9  11   3     5694.51     6083.07    308.79 o 
  -8  11   3     1729.90     1804.25    132.73 o 
  -7  11   3      145.21      215.00     66.81 o 
  -6  11   3       58.74      114.42     53.28 o 
  -5  11   3    66322.76    66093.69   1789.95 o 
  -4  11   3     4667.07     4598.59    186.50 o 
  -3  11   3    30634.58    30722.52    772.93 o 
  -2  11   3     4471.05     4459.51    156.51 o 
  -1  11   3    19062.93    18815.13    482.38 o 
   0  11   3     5988.71     6078.77    180.47 o 
   1  11   3     1847.20     2085.56    102.60 o 
   2  11   3    15196.97    14982.60    353.49 o 
   3  11   3    43435.61    43742.65   1149.06 o 
   4  11   3     2717.35     3061.82    141.79 o 
   5  11   3    47804.12    47962.36   1242.98 o 
   6  11   3     1142.39     1348.44     98.89 o 
   7  11   3     3019.01     3353.60    503.66 o 
   8  11   3     1169.33     1094.29    100.10 o 
   9  11   3       98.96      134.72     61.29 o 
  10  11   3        6.72       21.24     53.70 o 
  11  11   3     1517.37      912.93    387.26 o 
  12  11   3      947.15     2497.03   1086.71 o 
  13  11   3     1225.41     1222.75    206.45 o 
  14  11   3     8808.75     7747.36    687.87 o 
 -13  12   3     8386.54    11187.26   1247.75 o 
 -12  12   3     1306.28     1313.52    256.57 o 
 -11  12   3    21768.69    20963.59    932.52 o 
 -10  12   3      189.70      175.34     69.00 o 
  -9  12   3      449.91     2744.30    875.07 o 
  -8  12   3        9.04      115.06     91.60 o 
  -7  12   3      134.13      115.83    130.68 o 
  -6  12   3     4922.45     5117.51    182.79 o 
  -5  12   3     8796.33     8733.80    279.42 o 
  -4  12   3    16223.38    16193.87    380.54 o 
  -3  12   3     7222.72     7017.13    206.77 o 
  -2  12   3       13.06       88.71     47.60 o 
  -1  12   3     1072.68     1230.39     81.32 o 
   0  12   3     3167.64     3263.84    161.79 o 
   1  12   3      703.72      646.77     64.65 o 
   2  12   3    10953.95    11074.31    321.35 o 
   3  12   3     5855.72     6116.99    224.23 o 
   4  12   3    14582.48    14809.68    429.27 o 
   5  12   3     4741.44     4570.97    200.15 o 
   6  12   3      750.18      884.77    111.68 o 
   7  12   3     2218.40     2701.58    456.15 o 
   8  12   3     2104.72     2813.71    362.95 o 
   9  12   3     2287.13     2259.61    267.62 o 
  10  12   3     3343.81     4838.08   1401.18 o 
  11  12   3     3045.88     5769.83    423.20 o 
  12  12   3     1658.75     1501.95    420.28 o 
 -11  13   3     1984.45     4610.52   2011.51 o 
 -10  13   3      843.97      693.70    148.55 o 
  -9  13   3      983.11     1023.43    152.68 o 
  -8  13   3     8689.83     9976.67    493.99 o 
  -7  13   3      987.79      978.19    160.24 o 
  -6  13   3    48723.71    47488.99   6525.14 o 
  -5  13   3     2569.49     2881.93    159.55 o 
  -4  13   3     9855.62    10110.08    326.27 o 
  -3  13   3      164.35       92.53     59.06 o 
  -2  13   3     4152.95     4159.31    185.78 o 
  -1  13   3      320.11      239.94     67.14 o 
   0  13   3       18.91       73.58     54.04 o 
   1  13   3      346.57      371.86     73.83 o 
   2  13   3     7901.37     7858.23    291.99 o 
   3  13   3     2420.15     2582.06    354.74 o 
   4  13   3      189.65      212.81     77.64 o 
   5  13   3      806.67      889.56     88.08 o 
   6  13   3     3722.55     3620.41    212.97 o 
   7  13   3      278.95      347.12     93.38 o 
   8  13   3      319.22     1481.26    952.34 o 
   9  13   3     1777.48     2081.99    233.00 o 
  10  13   3       12.41      159.04    125.30 o 
  -8  14   3      236.39      225.21    115.81 o 
  -7  14   3    36948.01    38262.36   1367.22 o 
  -6  14   3     2261.22     2301.67    374.27 o 
  -5  14   3    32641.62    33108.49   1557.14 o 
  -4  14   3     5290.89     5524.33    537.26 o 
  -3  14   3     2165.46     2016.74    135.06 o 
  -2  14   3      323.98      315.33     75.31 o 
  -1  14   3     5722.47     5509.86    250.23 o 
   0  14   3     1807.20     2078.92    128.72 o 
   1  14   3     7989.08     7981.69    300.78 o 
   2  14   3     2455.70     2293.60    177.03 o 
   3  14   3    11002.12    10854.28    349.51 o 
   4  14   3     3472.68     3437.51    197.93 o 
   5  14   3     1668.85     1622.79    133.52 o 
   6  14   3     5645.87     5554.35    274.48 o 
   7  14   3     6617.25     6133.89    581.92 o 
 -22   0   4    24194.66    21928.76   1673.30 o 
 -20   0   4    38465.36    37073.05   2500.11 o 
 -18   0   4      574.43      577.22    101.99 o 
 -16   0   4      294.75      424.38     85.01 o 
 -14   0   4     6119.57     5983.97    183.97 o 
 -12   0   4      215.55      351.93     58.63 o 
 -10   0   4     2677.99     3074.11    106.66 o 
  -8   0   4    61305.01    62881.18   1914.53 o 
  -6   0   4     7642.70     8005.89    172.87 o 
  -4   0   4   357351.13   369570.97  24622.44 o 
  -2   0   4      302.65      437.30     51.07 o 
   0   0   4   186016.77   190686.00  10243.31 o 
   2   0   4      567.27      639.25     47.98 o 
   4   0   4   247975.83   295545.63  20534.57 o 
   6   0   4   188542.30   215335.25  12542.29 o 
   8   0   4    35477.47    36099.55    932.39 o 
  10   0   4     5110.60     5209.44    153.80 o 
  12   0   4     2593.91     2631.26     78.66 o 
  14   0   4    16650.09    16641.47   1154.79 o 
  16   0   4    31397.06    31729.89   1579.28 o 
  18   0   4     1538.01     1586.54    124.53 o 
  20   0   4    18430.95    19600.87   1422.03 o 
 -22   1   4      675.87      644.89    114.51 o 
 -21   1   4    34937.82    34267.52   1368.04 o 
 -20   1   4    16644.70    15754.78    665.08 o 
 -19   1   4     3843.94     3759.25    135.71 o 
 -18   1   4     2259.86     2457.88    183.61 o 
 -17   1   4     1322.95     1547.27    108.28 o 
 -16   1   4    14830.13    14415.31    571.02 o 
 -15   1   4     9779.25     9478.51    370.76 o 
 -14   1   4     6946.25     6929.89    473.32 o 
 -13   1   4    18693.23    18288.69    328.53 o 
 -12   1   4     7325.46     6933.76    319.53 o 
 -11   1   4      557.34      822.05     89.82 o 
 -10   1   4    23672.11    24067.95    541.06 o 
  -9   1   4        3.98      108.45     24.37 o 
  -8   1   4    19117.50    19650.98    318.43 o 
  -7   1   4    41761.86    42995.84    736.75 o 
  -6   1   4      201.82      298.99     35.01 o 
  -5   1   4     7157.37     5860.55    625.77 o 
  -4   1   4      243.48      506.19     67.02 o 
  -3   1   4     3093.92     3452.45    114.77 o 
  -2   1   4     2095.11     2194.14     88.93 o 
  -1   1   4     5645.65     5912.64    157.52 o 
   0   1   4     8070.43     8018.13    133.26 o 
   1   1   4     1904.19     2052.09     54.79 o 
   2   1   4     2769.97     2818.96     66.82 o 
   3   1   4    80177.27    79217.27   2030.36 o 
   4   1   4    54240.38    55581.18   1187.41 o 
   5   1   4   181863.14   206990.52   8346.37 o 
   6   1   4     2804.03     2862.38     51.95 o 
   7   1   4    35197.16    34150.05    546.32 o 
   8   1   4    38870.82    39081.96    719.58 o 
   9   1   4     9607.99     9570.10    184.63 o 
  10   1   4        2.70       68.81     20.25 o 
  11   1   4     2652.01     2769.41    101.40 o 
  12   1   4    16263.36    16443.34    306.00 o 
  13   1   4      117.33      263.41     64.97 o 
  14   1   4     1201.15     1212.59     61.58 o 
  15   1   4    13169.10    12601.27    269.36 o 
  16   1   4     8746.68     8987.00    220.94 o 
  17   1   4     7220.52     7173.86    149.68 o 
  18   1   4     2188.24     2304.03     90.13 o 
  19   1   4    10685.97    10497.19    612.02 o 
  20   1   4    10318.94     9995.52    422.39 o 
  21   1   4     3726.45     4051.27    409.45 o 
 -22   2   4    34771.91    32860.92   1625.06 o 
 -21   2   4     1627.84     1877.19    136.64 o 
 -20   2   4    13992.76    13513.94    562.41 o 
 -19   2   4     2706.54     2704.25    214.72 o 
 -18   2   4     6162.70     6006.20    241.46 o 
 -17   2   4     3549.57     3362.25    101.19 o 
 -16   2   4      826.97      896.11     68.80 o 
 -15   2   4     1276.35     2238.09    466.53 o 
 -14   2   4    33717.46    33264.06    772.26 o 
 -13   2   4     2085.37     2036.28    107.30 o 
 -12   2   4    52938.55    52636.54   1184.91 o 
 -11   2   4     1340.94     1615.74     74.30 o 
 -10   2   4      336.68      613.03     97.13 o 
  -9   2   4     4739.15     4696.48    143.97 o 
  -8   2   4     4897.91     5085.89    139.78 o 
  -7   2   4   123423.53   123449.54   3003.56 o 
  -6   2   4     1359.40     1243.07     41.28 o 
  -5   2   4    57822.65    57750.48   2083.50 o 
  -4   2   4      311.00      405.73     61.55 o 
  -3   2   4    46588.61    44673.47   1697.68 o 
  -2   2   4     3426.93     3534.37    128.10 o 
  -1   2   4      642.08      759.09     65.36 o 
   0   2   4        5.62      207.23     60.01 o 
   1   2   4   103726.10   102981.05   3582.73 o 
   2   2   4    13028.33    12850.80    639.24 o 
   3   2   4     5088.50     5242.77     88.37 o 
   4   2   4    18542.50    18897.84    258.92 o 
   5   2   4    30255.85    30635.13    441.54 o 
   6   2   4    25991.36    25956.69    366.64 o 
   7   2   4     6778.87     6145.43    205.60 o 
   8   2   4    23709.11    22005.29    882.60 o 
   9   2   4     2795.01     2768.93     92.93 o 
  10   2   4      218.95      354.13     41.92 o 
  11   2   4     8367.65     8143.92    421.53 o 
  12   2   4     1634.87     1713.17     60.66 o 
  13   2   4     2526.73     2655.22     66.45 o 
  14   2   4      638.22      759.09     42.11 o 
  15   2   4    10466.41    10130.97    304.80 o 
  16   2   4     1721.50     2059.53    151.16 o 
  17   2   4    16284.06    15577.48    675.57 o 
  18   2   4     1819.60     1845.36    134.78 o 
  19   2   4    30117.59    29069.75   1484.64 o 
  20   2   4       91.14      233.19    106.79 o 
  21   2   4       32.08      106.73     81.69 o 
 -22   3   4     3108.74     3501.37    275.82 o 
 -21   3   4     1939.95     1665.18    161.96 o 
 -20   3   4        7.15       26.98     72.03 o 
 -19   3   4     2947.80     2832.52    155.08 o 
 -18   3   4      741.66      788.89     75.42 o 
 -17   3   4     2773.33     2750.76    289.00 o 
 -16   3   4     3817.33     3926.78    257.36 o 
 -15   3   4      372.84      339.02     46.51 o 
 -14   3   4       63.55      148.35     33.18 o 
 -13   3   4    12691.64    12133.82    455.64 o 
 -12   3   4     9800.22     9618.14    452.90 o 
 -11   3   4    32163.63    31535.25   1353.71 o 
 -10   3   4    12430.97    12193.04    289.89 o 
  -9   3   4        4.51      111.76     27.54 o 
  -8   3   4   103045.48   103603.94   2679.93 o 
  -7   3   4      947.55     1259.21    124.66 o 
  -6   3   4   170146.78   165702.50   5901.56 o 
  -5   3   4     1091.07     1074.84     80.42 o 
  -4   3   4    33963.21    34002.25    691.44 o 
  -3   3   4      194.39      322.55     52.77 o 
  -2   3   4   224772.55   243664.13  11016.25 o 
  -1   3   4    13475.85    13932.25    241.05 o 
   0   3   4    14436.27    15160.83    289.95 o 
   1   3   4     9524.12     9490.28    158.27 o 
   2   3   4    92099.52    96601.73   2425.34 o 
   3   3   4     1689.04     1652.28     46.22 o 
   4   3   4     2234.01     1954.84    138.26 o 
   5   3   4    43259.64    45863.91   1044.74 o 
   6   3   4    12513.90    11883.72    333.40 o 
   7   3   4    28428.30    30696.27   1121.99 o 
   8   3   4    13580.50    14599.13    380.13 o 
   9   3   4     6516.51     6553.73    207.82 o 
  10   3   4     5997.35     6110.74    252.86 o 
  11   3   4     4671.92     4906.10    260.86 o 
  12   3   4     1568.66     1668.15    112.96 o 
  13   3   4     6282.18     6427.68    189.06 o 
  14   3   4     8743.05     8762.90    296.19 o 
  15   3   4      594.58      653.53     93.97 o 
  16   3   4    11182.29    10838.16    420.83 o 
  17   3   4     2395.68     2403.79    182.40 o 
  18   3   4    60517.97    61016.97   2565.82 o 
  19   3   4     1847.26     1827.70    156.17 o 
  20   3   4     6613.63     6796.84    390.11 o 
  21   3   4      317.80      539.46    106.52 o 
 -22   4   4     4740.86     4464.58    408.66 o 
 -21   4   4      538.81      431.22     98.04 o 
 -20   4   4      252.89      222.47     69.92 o 
 -19   4   4      268.07      213.62     97.43 o 
 -18   4   4    24527.67    22316.55    839.03 o 
 -17   4   4      872.68     1157.67   1376.81 o 
 -16   4   4     8748.47     8587.73    923.85 o 
 -15   4   4    16826.89    16932.18   2202.84 o 
 -14   4   4     4399.56     4358.54    169.89 o 
 -13   4   4    19045.46    18905.74    727.45 o 
 -12   4   4      979.06      969.98     62.46 o 
 -11   4   4     4599.68     4775.62    323.54 o 
 -10   4   4    15102.82    15298.12    460.36 o 
  -9   4   4    19552.30    19438.07    361.22 o 
  -8   4   4     4916.58     4863.06    266.21 o 
  -7   4   4    56285.49    58289.39   2314.83 o 
  -6   4   4     2059.99     2088.42    140.93 o 
  -5   4   4      891.35     1167.31     71.53 o 
  -4   4   4      979.10     1011.66     65.69 o 
  -3   4   4   108712.80   113018.30   3133.38 o 
  -2   4   4    27968.97    27627.26    504.30 o 
  -1   4   4     7208.95     7429.73    125.71 o 
   0   4   4      774.05      919.53     59.16 o 
   1   4   4     2803.85     3106.99     70.84 o 
   2   4   4    20280.17    19438.48    296.01 o 
   3   4   4     8086.55     8191.95    134.72 o 
   4   4   4      301.02      396.30     50.26 o 
   5   4   4    45858.50    45672.55    835.57 o 
   6   4   4    81575.16    80755.04   2722.85 o 
   7   4   4     2916.48     4466.93    505.97 o 
   8   4   4      278.17      455.10     67.68 o 
   9   4   4     3450.63     3542.87    169.89 o 
  10   4   4    47298.95    52142.75   1953.68 o 
  11   4   4    14339.96    19432.65   1572.83 o 
  12   4   4     7773.56     7978.35    475.75 o 
  13   4   4        1.18      -30.12     83.90 o 
  14   4   4    43613.52    43429.21   1241.10 o 
  15   4   4     1264.86     1399.13    136.23 o 
  16   4   4      561.04      654.11     78.90 o 
  17   4   4    11798.71    12315.14    524.67 o 
  18   4   4    12017.22    11670.55    618.15 o 
  19   4   4    35528.48    34377.75   1331.38 o 
  20   4   4      288.10      561.03    219.84 o 
  21   4   4     5425.17     5565.11    498.08 o 
 -21   5   4     2647.69     2383.41    300.50 o 
 -20   5   4       67.67      165.36     98.74 o 
 -19   5   4       93.97      186.57     57.94 o 
 -18   5   4      134.61      231.59     60.71 o 
 -17   5   4     6457.47     6007.58    239.09 o 
 -16   5   4     7921.47     7953.96    342.05 o 
 -15   5   4        4.81      230.06    123.07 o 
 -14   5   4    36890.62    36974.84   1756.70 o 
 -13   5   4    12756.78    12825.75    638.88 o 
 -12   5   4    15364.69    15766.73    346.56 o 
 -11   5   4    23613.56    24559.04    536.62 o 
 -10   5   4    25746.12    25537.83    943.05 o 
  -9   5   4      763.85     3278.48   2429.23 o 
  -8   5   4    41724.97    43168.65    980.48 o 
  -7   5   4     2516.30     4689.85    766.77 o 
  -6   5   4     6527.76     6516.80    192.76 o 
  -5   5   4     8533.97     8517.43    848.56 o 
  -4   5   4    11099.25    10539.87    330.22 o 
  -3   5   4     1067.08     1079.70    129.83 o 
  -2   5   4      129.47      233.09     44.44 o 
  -1   5   4    78138.30    77680.73   1802.94 o 
   0   5   4     8714.10     9058.09    148.75 o 
   1   5   4    16464.15    16361.82    301.78 o 
   2   5   4    14904.83    15518.09    273.37 o 
   3   5   4     2553.46     2514.57     84.34 o 
   4   5   4    21361.13    20687.69    342.63 o 
   5   5   4     3999.75     4214.22     93.51 o 
   6   5   4     2072.26     2116.56     97.06 o 
   7   5   4    20693.22    21622.84    637.19 o 
   8   5   4     1072.60     1255.06    128.40 o 
   9   5   4        4.19     1293.65   1618.96 o 
  10   5   4     7111.42     8046.46    394.94 o 
  11   5   4     9120.58    18911.77   2037.48 o 
  12   5   4     9786.32    10358.94    439.48 o 
  13   5   4    24794.27    24460.36    982.62 o 
  14   5   4      373.23      407.94     86.50 o 
  15   5   4       49.77      -33.59     56.06 o 
  16   5   4      141.29      157.18     62.20 o 
  17   5   4     3092.45     2937.80    194.81 o 
  18   5   4     7991.08     8141.37    428.22 o 
  19   5   4     3967.43     3878.35    246.77 o 
  20   5   4    24170.66    23371.71   1074.52 o 
 -21   6   4     6782.31     6014.55    431.15 o 
 -20   6   4       16.39      -36.79    135.50 o 
 -19   6   4     7040.48     7983.73   1486.35 o 
 -18   6   4      157.94    12021.13   8042.53 o 
 -17   6   4     7884.29     7843.61    854.73 o 
 -16   6   4     1153.53      995.01     87.13 o 
 -15   6   4       48.79      314.05     81.47 o 
 -14   6   4     9932.35    10124.47    479.74 o 
 -13   6   4    36544.77    37131.81    811.63 o 
 -12   6   4    21360.37    21636.96    952.55 o 
 -11   6   4      816.60     1401.08   5415.71 o 
 -10   6   4     1655.33     1882.62    145.52 o 
  -9   6   4    61339.64    62243.89   1645.01 o 
  -8   6   4    34930.74    36010.82    953.58 o 
  -7   6   4    21423.99    21390.90    484.88 o 
  -6   6   4        6.13       21.55     50.31 o 
  -5   6   4     5940.99     5925.59    186.79 o 
  -4   6   4    19038.34    19322.52    369.84 o 
  -3   6   4      139.79      214.67     34.19 o 
  -2   6   4    35100.83    35325.47    647.86 o 
  -1   6   4      333.78      391.20     33.12 o 
   0   6   4   158347.98   160416.63   5635.10 o 
   1   6   4       25.72       95.22     32.37 o 
   2   6   4    20756.09    20688.45    360.67 o 
   3   6   4    19256.85    19682.73    359.93 o 
   4   6   4    13487.39    14036.42    270.21 o 
   5   6   4     2703.96     2834.06     91.10 o 
   6   6   4     3369.79     3378.09     91.34 o 
   7   6   4    31980.92    32327.05    554.43 o 
   8   6   4     9486.79     9807.00    378.62 o 
   9   6   4    11946.11    12208.23    461.85 o 
  10   6   4    32648.69    32553.02   1177.33 o 
  11   6   4      643.78      700.73    120.04 o 
  12   6   4    30512.96    31813.00   1240.73 o 
  13   6   4      203.64      254.83     86.74 o 
  14   6   4      899.53     1081.08    131.51 o 
  15   6   4     9141.59     8560.85    407.87 o 
  16   6   4      841.09      835.69    125.88 o 
  17   6   4     2729.57     3265.04    194.83 o 
  18   6   4    13603.88    13168.55    720.24 o 
  19   6   4     7728.53     8002.18    456.75 o 
 -20   7   4    20119.46    17723.47   1082.59 o 
 -19   7   4      159.59      326.73    349.81 o 
 -18   7   4      273.04      116.60    174.90 o 
 -17   7   4    15344.52    15525.45   1316.17 o 
 -16   7   4    41662.47    35313.37   1205.61 o 
 -15   7   4    12916.47    12258.20    528.02 o 
 -14   7   4      698.25      830.89     69.87 o 
 -13   7   4       36.49       42.23     49.08 o 
 -12   7   4    16231.76    16566.39    749.58 o 
 -11   7   4     2480.42     2584.61    132.90 o 
 -10   7   4    13282.42    14118.19    643.36 o 
  -9   7   4      213.36      408.28     53.73 o 
  -8   7   4    63745.14    67147.78   2302.93 o 
  -7   7   4     4388.14     4844.43    332.31 o 
  -6   7   4     6919.69     6828.73    379.11 o 
  -5   7   4     1128.72     1193.75     67.99 o 
  -4   7   4     9529.21    10206.63    165.62 o 
  -3   7   4    18172.38    18409.35    323.48 o 
  -2   7   4     4965.19     5123.06    222.66 o 
  -1   7   4    19151.93    18704.00    292.13 o 
   0   7   4     4412.21     4221.15     90.24 o 
   1   7   4    36448.38    37291.37   1039.94 o 
   2   7   4    36550.79    36678.85    850.12 o 
   3   7   4     4268.67     4426.73    115.98 o 
   4   7   4    60197.18    61206.06   1575.41 o 
   5   7   4     2343.61     4498.58   3139.65 o 
   6   7   4     2781.66     3340.88    509.06 o 
   7   7   4        8.54      146.13     39.39 o 
   8   7   4    39897.56    39793.08    752.24 o 
   9   7   4    16227.61    16335.08    641.29 o 
  10   7   4        0.35      115.66    116.74 o 
  11   7   4    38836.93    39697.17   1588.89 o 
  12   7   4     4634.98     5407.84    530.15 o 
  13   7   4    10485.22    15116.68    799.48 o 
  14   7   4     1685.44     3344.30   1042.21 o 
  15   7   4     3549.56     3708.40    250.92 o 
  16   7   4    11484.01    10913.98    373.59 o 
  17   7   4     1443.38     1240.94    161.12 o 
  18   7   4     1525.74      866.55    374.17 o 
  19   7   4     1520.32     1460.73    197.93 o 
 -19   8   4       30.03     -157.90    196.77 o 
 -18   8   4     3395.94     2736.82    715.49 o 
 -17   8   4    13452.72    11805.60   1544.51 o 
 -16   8   4    14551.89    12981.42   1077.94 o 
 -15   8   4     9695.63     8888.50    401.58 o 
 -14   8   4      120.58      133.26     51.74 o 
 -13   8   4     2524.51     2476.37    135.30 o 
 -12   8   4    20262.07    21554.66    740.96 o 
 -11   8   4    18651.06    20314.95    523.48 o 
 -10   8   4      299.60      396.45     82.26 o 
  -9   8   4    49711.71    50296.99   1810.84 o 
  -8   8   4    38584.89    39795.71   1260.59 o 
  -7   8   4    23175.37    24148.92    662.69 o 
  -6   8   4     1182.34     1293.89     49.01 o 
  -5   8   4     3995.92     4309.00    395.33 o 
  -4   8   4    29511.33    30960.42   1512.11 o 
  -3   8   4    56697.84    59367.04   2228.88 o 
  -2   8   4     5708.12     6057.17    405.21 o 
  -1   8   4    81882.63    80944.65   2104.00 o 
   0   8   4      158.56      316.74     40.61 o 
   1   8   4    28011.94    30058.58   1697.74 o 
   2   8   4     5927.50     5670.40    619.40 o 
   3   8   4    11123.24    10982.64    249.48 o 
   4   8   4     2806.53     2988.73    135.78 o 
   5   8   4    22041.66    22401.87    493.79 o 
   6   8   4     8872.49     9372.14    546.01 o 
   7   8   4      555.57      644.80     47.70 o 
   8   8   4      794.91      871.58     49.56 o 
   9   8   4       37.26      192.62     35.87 o 
  10   8   4    23553.39    24366.26   1551.08 o 
  11   8   4       11.90      144.67    122.18 o 
  12   8   4     5177.57     5804.47    724.14 o 
  13   8   4     2564.60     5751.95   3448.02 o 
  14   8   4     1318.67     1138.27    159.84 o 
  15   8   4     2217.99     3008.61    614.66 o 
  16   8   4     2066.12     1899.79    138.60 o 
  17   8   4      925.08     1246.33    287.20 o 
  18   8   4       47.41        0.81     86.49 o 
 -18   9   4     3239.27     2807.25    482.25 o 
 -17   9   4        4.19     -168.83    200.41 o 
 -16   9   4     5474.31     5527.52    664.52 o 
 -15   9   4     9371.46     8953.50   1296.43 o 
 -14   9   4     7423.77     6693.38    268.97 o 
 -13   9   4      340.52      318.88     67.70 o 
 -12   9   4    26901.41    28302.26   1607.63 o 
 -11   9   4    20329.00    21005.97    897.95 o 
 -10   9   4    31050.33    31604.86   1380.84 o 
  -9   9   4      307.03     2472.31   1257.82 o 
  -8   9   4    16457.11    17040.30    446.16 o 
  -7   9   4    12027.82    12015.97   1045.45 o 
  -6   9   4     2690.41     2989.18    156.55 o 
  -5   9   4      315.79      386.98     44.76 o 
  -4   9   4    35845.30    35570.88    746.02 o 
  -3   9   4      414.56      429.02     49.61 o 
  -2   9   4   106299.59   107460.59   3176.30 o 
  -1   9   4     3028.02     3464.52    389.70 o 
   0   9   4    78754.73    79227.71   2091.68 o 
   1   9   4    38403.00    38101.41    825.40 o 
   2   9   4    11998.01    13842.20   1251.29 o 
   3   9   4     7070.13     7110.20    179.56 o 
   4   9   4      276.25      213.82     61.98 o 
   5   9   4    62730.09    62083.96   1866.08 o 
   6   9   4    13964.99    14713.61    424.74 o 
   7   9   4    31033.97    31113.63    744.24 o 
   8   9   4    28584.61    29210.78    739.94 o 
   9   9   4    20074.83    21004.07    526.67 o 
  10   9   4      223.66      293.36    120.33 o 
  11   9   4    16929.45    18506.20   1716.32 o 
  12   9   4    27948.75    26377.60   1118.81 o 
  13   9   4    11417.96    11432.08    658.90 o 
  14   9   4     2834.38     4713.18    606.14 o 
  15   9   4     5525.31     5419.40    471.20 o 
  16   9   4     3261.20     3178.46    579.38 o 
  17   9   4      348.03      501.00    175.93 o 
 -17  10   4      628.43      596.38    276.93 o 
 -16  10   4       48.93      -59.52    194.34 o 
 -15  10   4    18526.66    18929.88   1656.59 o 
 -14  10   4     2698.24     2594.64    434.87 o 
 -13  10   4    32175.05    29471.24   1188.34 o 
 -12  10   4     1815.90     2077.05    104.88 o 
 -11  10   4     3074.13     3449.18    695.35 o 
 -10  10   4    10893.12    11560.98    379.56 o 
  -9  10   4       10.42      123.99     52.77 o 
  -8  10   4      463.55      366.40    102.39 o 
  -7  10   4    19053.24    18468.91    508.94 o 
  -6  10   4      767.88      837.84     51.96 o 
  -5  10   4    23201.02    23170.31    500.14 o 
  -4  10   4     3992.20     4870.22    458.35 o 
  -3  10   4     9794.26    10020.80    238.83 o 
  -2  10   4     9960.19    10909.67    593.70 o 
  -1  10   4    19165.52    19688.62    483.03 o 
   0  10   4      153.86      230.66     57.88 o 
   1  10   4    36497.19    37496.61    870.45 o 
   2  10   4     7297.36     7546.91    285.76 o 
   3  10   4     1138.40     1464.90     80.43 o 
   4  10   4    17677.55    18434.82    968.17 o 
   5  10   4     2275.13     2204.43     99.75 o 
   6  10   4    85267.73    85833.15   2843.81 o 
   7  10   4     5777.98     6907.68    502.58 o 
   8  10   4      844.66      843.62    101.51 o 
   9  10   4     1753.79     1800.37    159.22 o 
  10  10   4    19817.39    18855.52   1453.79 o 
  11  10   4     6432.93    14212.00   4125.19 o 
  12  10   4     5433.04     5121.81    434.84 o 
  13  10   4     3855.72     3553.91    376.35 o 
  14  10   4    34817.63    34261.79   1994.93 o 
  15  10   4       16.19      -43.10    175.26 o 
 -15  11   4     1496.36     1859.65    679.00 o 
 -14  11   4    29496.92    26815.66   2243.25 o 
 -13  11   4     9556.37     9680.03    980.52 o 
 -12  11   4     9981.02    10370.61    429.73 o 
 -11  11   4     6548.39     7122.83    293.90 o 
 -10  11   4    13395.92    14129.49    586.40 o 
  -9  11   4       95.11      179.46     80.66 o 
  -8  11   4       12.51      160.73     64.22 o 
  -7  11   4     1870.57     1811.92    128.37 o 
  -6  11   4    29844.95    29871.92    993.79 o 
  -5  11   4      668.83      756.44     54.70 o 
  -4  11   4    11760.02    11807.01    512.07 o 
  -3  11   4     3377.18     3737.56    253.30 o 
  -2  11   4       18.89       37.38     47.49 o 
  -1  11   4    10099.71    10546.62    738.86 o 
   0  11   4    11109.72    10999.83    377.02 o 
   1  11   4      944.87     1006.55     80.82 o 
   2  11   4    26181.95    26300.28    732.70 o 
   3  11   4     1015.99     1063.53     84.54 o 
   4  11   4      488.91      562.33     77.49 o 
   5  11   4    12487.91    14119.95   1168.22 o 
   6  11   4      186.86      308.04    165.08 o 
   7  11   4     9002.27     9825.53    520.22 o 
   8  11   4     3977.54     4361.05    360.27 o 
   9  11   4     2685.00     2136.41    562.72 o 
  10  11   4      947.38      963.17    165.13 o 
  11  11   4     1595.04     1587.75    202.82 o 
  12  11   4     6102.37     5551.93    675.46 o 
  13  11   4     6774.25     6954.32    468.70 o 
  14  11   4      340.85      246.49    154.58 o 
 -13  12   4    11004.43    10737.47   1187.11 o 
 -12  12   4     8589.05     7315.54    722.14 o 
 -11  12   4      807.46     2520.68   2071.25 o 
 -10  12   4      980.19      968.30    151.01 o 
  -9  12   4     8792.77     9350.29    506.12 o 
  -8  12   4      136.15      231.02     82.54 o 
  -7  12   4     1216.80     1514.92    270.52 o 
  -6  12   4       90.21      141.56     35.61 o 
  -5  12   4     3887.92     4278.62    197.63 o 
  -4  12   4      596.24      548.52     69.18 o 
  -3  12   4     3532.33     3855.37    286.78 o 
  -2  12   4     3042.66     3721.63    258.15 o 
  -1  12   4     9030.13     9063.23    256.06 o 
   0  12   4     9440.88     9268.42    266.27 o 
   1  12   4     2647.99     2786.20    157.15 o 
   2  12   4     8401.40     8495.78    275.19 o 
   3  12   4    14623.67    14713.46    469.34 o 
   4  12   4      820.26      851.25     98.27 o 
   5  12   4     2835.30     3244.40    209.00 o 
   6  12   4        0.47       25.14     48.95 o 
   7  12   4    10874.77    11209.63    494.58 o 
   8  12   4     6273.22     6231.40    250.87 o 
   9  12   4     3826.88     3710.97    254.59 o 
  10  12   4    10582.53    10838.10    526.36 o 
  11  12   4    14098.61    13225.94   1097.57 o 
  12  12   4     2603.16     2641.54    326.01 o 
 -11  13   4      973.11      957.62    231.58 o 
 -10  13   4       17.48       35.33     68.48 o 
  -9  13   4     2115.23     2316.01    176.51 o 
  -8  13   4     7228.92     7232.57    353.87 o 
  -7  13   4     8771.04     8936.93    517.33 o 
  -6  13   4     3047.57     5673.95   1702.45 o 
  -5  13   4     3449.17     3327.70    374.13 o 
  -4  13   4     2205.59     2320.24    151.85 o 
  -3  13   4    14124.99    13845.21    493.72 o 
  -2  13   4     9357.86     9408.90    326.66 o 
  -1  13   4      335.92      393.08     91.42 o 
   0  13   4       89.76      219.27     78.69 o 
   1  13   4      118.79      195.32     75.24 o 
   2  13   4    15007.92    15168.52    561.60 o 
   3  13   4     4362.16     4712.80    227.76 o 
   4  13   4    12686.01    13216.06    426.19 o 
   5  13   4     1167.80     1219.98    114.24 o 
   6  13   4     1261.97     1162.22    112.22 o 
   7  13   4        5.86       60.19     76.20 o 
   8  13   4    11684.60    10892.31    672.62 o 
   9  13   4     3044.35     2242.66   1226.88 o 
  10  13   4      911.93      736.07    284.23 o 
  -7  14   4      835.37      913.63    177.64 o 
  -6  14   4     2856.03     2811.51    214.85 o 
  -5  14   4     3220.52     4342.07    710.62 o 
  -4  14   4    10893.25    11310.65    488.61 o 
  -3  14   4     1796.86     1780.30    161.27 o 
  -2  14   4     6777.10     7169.42    240.10 o 
  -1  14   4     1349.16     1738.69    120.74 o 
   0  14   4      107.31      157.28     74.52 o 
   1  14   4     5920.08     6035.71    236.69 o 
   2  14   4      225.11      105.51     67.99 o 
   3  14   4       68.02      121.64    115.04 o 
   4  14   4     3623.73     3513.82    224.84 o 
   5  14   4      131.19      251.43     69.43 o 
   6  14   4       44.11      169.15     67.35 o 
 -23   0   5     9110.99     9823.07    803.10 o 
 -21   0   5    19895.22    19243.66   1316.08 o 
 -19   0   5    32321.76    32809.55   1975.46 o 
 -17   0   5    58259.39    57278.64   2884.27 o 
 -15   0   5     1906.43     2102.84    116.67 o 
 -13   0   5    29599.51    29401.84    799.09 o 
 -11   0   5    87269.23    87466.04   3073.11 o 
  -9   0   5   323977.25   329757.44  21835.90 o 
  -7   0   5    29231.94    27052.05    605.33 o 
  -5   0   5    65673.38    63234.22   1959.57 o 
  -3   0   5    23638.76    21175.23   1721.57 o 
  -1   0   5      132.27      261.38     88.72 o 
   1   0   5    11505.17    11329.00    317.47 o 
   3   0   5        9.57      179.89     48.58 o 
   5   0   5       58.86      127.93     46.10 o 
   7   0   5       98.58      195.63     34.62 o 
   9   0   5     2237.73     2081.66     73.49 o 
  11   0   5     3465.51     3465.93    174.96 o 
  13   0   5     1585.47     1829.38    107.95 o 
  15   0   5     2167.13     2077.29    110.92 o 
  17   0   5    11675.30    11613.63    488.86 o 
  19   0   5     3400.38     3374.82    184.43 o 
  21   0   5    14352.82    14831.53   1200.62 o 
 -22   1   5     8618.97     8178.56    362.05 o 
 -21   1   5      701.65      731.75     75.14 o 
 -20   1   5     5141.01     4827.21    248.01 o 
 -19   1   5     5176.46     5104.53    219.67 o 
 -18   1   5    17420.49    17268.70    525.46 o 
 -17   1   5     2610.83     2615.62    116.12 o 
 -16   1   5    38334.20    37545.86   1028.86 o 
 -15   1   5    11401.55    11277.43    306.48 o 
 -14   1   5      279.64      442.20     41.34 o 
 -13   1   5    17478.87    17680.39    345.89 o 
 -12   1   5     1307.92     1406.60     57.03 o 
 -11   1   5       22.39       88.14     30.79 o 
 -10   1   5    49936.21    48267.50   1029.18 o 
  -9   1   5        8.81       69.90     28.12 o 
  -8   1   5   119656.65   114967.83   2922.68 o 
  -7   1   5      510.79      549.86     32.17 o 
  -6   1   5    22728.72    20659.08    541.10 o 
  -5   1   5     2261.00     2327.77     88.20 o 
  -4   1   5     6399.96     6074.99    222.79 o 
  -3   1   5    48264.34    45633.03   1047.02 o 
  -2   1   5    23073.16    22056.05    572.63 o 
  -1   1   5    27499.21    25972.55    537.29 o 
   0   1   5      471.36      611.65     55.23 o 
   1   1   5    52669.55    49638.73   1066.57 o 
   2   1   5      374.08      523.72     43.96 o 
   3   1   5     3671.73     3986.94    150.46 o 
   4   1   5      503.27      673.15     64.06 o 
   5   1   5   132487.72   136424.03   4510.60 o 
   6   1   5    13984.90    13809.01    206.23 o 
   7   1   5    40460.30    38777.30    692.32 o 
   8   1   5    49189.20    52434.35   1010.75 o 
   9   1   5    27893.64    29321.27    522.23 o 
  10   1   5     8256.82     8318.19    152.01 o 
  11   1   5    14020.05    14511.45    230.40 o 
  12   1   5     7097.05     7405.03    178.93 o 
  13   1   5    20490.19    20721.47    420.60 o 
  14   1   5       70.53      115.82     35.28 o 
  15   1   5    14329.28    14212.55    336.81 o 
  16   1   5       46.83      116.63     43.25 o 
  17   1   5      562.54      525.00     61.14 o 
  18   1   5      122.44      317.88     87.30 o 
  19   1   5       90.33       63.84    149.89 o 
  20   1   5     1527.07     1317.05    130.24 o 
  21   1   5      114.88      -14.03    134.79 o 
 -22   2   5      966.91     1002.07    137.90 o 
 -21   2   5     2163.16     2145.08    110.18 o 
 -20   2   5     8524.51     8337.04    315.00 o 
 -19   2   5      677.17      664.76     62.86 o 
 -18   2   5      814.95      861.69     61.33 o 
 -17   2   5     8413.79     8379.06    314.62 o 
 -16   2   5    25336.82    25253.36   1038.80 o 
 -15   2   5    30040.34    28643.88    816.94 o 
 -14   2   5    19400.94    20931.13   1526.97 o 
 -13   2   5     1385.51     1886.91    150.55 o 
 -12   2   5     4021.60     5482.27   4072.98 o 
 -11   2   5    13895.59    14146.66    667.71 o 
 -10   2   5       37.87      158.60     34.13 o 
  -9   2   5    23202.54    22867.44    364.14 o 
  -8   2   5    79527.09    77746.33   1650.04 o 
  -7   2   5    93754.83    92646.43   2611.13 o 
  -6   2   5    16371.57    16165.12    573.13 o 
  -5   2   5      816.76      901.72     46.64 o 
  -4   2   5       41.10      171.23     42.12 o 
  -3   2   5    85624.76    84023.78   3205.31 o 
  -2   2   5    28456.64    27693.74    791.31 o 
  -1   2   5   183248.98   181582.11   8483.68 o 
   0   2   5     2004.12     1979.53     66.52 o 
   1   2   5       23.83       55.80     33.54 o 
   2   2   5     1718.92     1819.21     79.61 o 
   3   2   5    21091.31    22144.62    424.80 o 
   4   2   5    48600.96    47330.17    950.43 o 
   5   2   5    27056.59    27658.35    414.58 o 
   6   2   5   176772.98   184567.50   6497.45 o 
   7   2   5   103635.19   108192.34   2853.16 o 
   8   2   5     2855.81     2626.70     88.62 o 
   9   2   5    14464.42    13551.79    424.07 o 
  10   2   5    18907.29    18585.39    413.99 o 
  11   2   5    16071.25    15769.92    326.15 o 
  12   2   5      295.40      459.90     53.34 o 
  13   2   5    21250.32    20925.69    382.81 o 
  14   2   5     7775.87     7380.76    229.21 o 
  15   2   5      469.54      504.05     70.38 o 
  16   2   5      170.69      269.33    148.37 o 
  17   2   5     3687.65     3561.10    185.12 o 
  18   2   5       77.55      128.08     99.76 o 
  19   2   5      867.01      876.85    201.52 o 
  20   2   5     4661.48     4717.82    326.53 o 
  21   2   5     3885.58     4020.90    404.46 o 
 -22   3   5      334.15      411.99    115.43 o 
 -21   3   5    16143.93    16032.95    620.61 o 
 -20   3   5     6369.65     5784.30    288.68 o 
 -19   3   5     3977.41     3904.54    206.38 o 
 -18   3   5       44.02        3.94     60.27 o 
 -17   3   5    30852.45    29929.46    741.67 o 
 -16   3   5       89.51       68.39     41.41 o 
 -15   3   5    34503.47    34079.65    985.55 o 
 -14   3   5      125.33      234.79     38.04 o 
 -13   3   5    15420.08    15457.09    465.81 o 
 -12   3   5     4165.99     4075.29    201.66 o 
 -11   3   5    16612.04    16418.03    319.71 o 
 -10   3   5     6550.25     6739.95    309.83 o 
  -9   3   5   100412.60    99169.62   2547.96 o 
  -8   3   5      222.06      568.62    238.83 o 
  -7   3   5    86262.43    82279.48   2581.19 o 
  -6   3   5      200.71      310.93     48.79 o 
  -5   3   5    18281.34    18177.76    407.50 o 
  -4   3   5    51171.16    54889.41   2165.55 o 
  -3   3   5    20946.98    21595.41    524.96 o 
  -2   3   5    81460.01    82590.95   2510.29 o 
  -1   3   5    41228.70    41771.72    984.46 o 
   0   3   5      492.59      964.20    158.95 o 
   1   3   5      548.43      730.74     58.03 o 
   2   3   5    18279.04    18581.14    349.62 o 
   3   3   5     1940.49     2449.64    234.96 o 
   4   3   5    56414.06    56092.95   1268.49 o 
   5   3   5    56320.78    58048.29   1415.71 o 
   6   3   5     7524.32     6983.06     73.65 o 
   7   3   5    37388.36    37062.45   1026.11 o 
   8   3   5        0.32       69.64     59.41 o 
   9   3   5     3285.14     3350.08    208.28 o 
  10   3   5     6585.78     6797.94    232.74 o 
  11   3   5     8085.43     8191.41    334.50 o 
  12   3   5     6927.26     7461.96    321.76 o 
  13   3   5      458.65      508.79    111.40 o 
  14   3   5     5656.47     5667.30    183.00 o 
  15   3   5     1855.19     1998.13    129.42 o 
  16   3   5     2857.27     3167.03    167.44 o 
  17   3   5      942.88      776.52    123.58 o 
  18   3   5       85.68      -82.60    188.38 o 
  19   3   5     7999.51     7780.99    364.26 o 
  20   3   5      141.13       16.75    166.10 o 
  21   3   5      148.38       97.60    157.27 o 
 -22   4   5     8168.31     7827.81   1123.99 o 
 -21   4   5     4475.22     4180.19    437.23 o 
 -20   4   5    11642.51    11122.11    595.09 o 
 -19   4   5    13256.60    12434.45    372.27 o 
 -18   4   5      315.82     2439.25   1216.30 o 
 -17   4   5     4011.22     3940.06    205.79 o 
 -16   4   5    18496.71    17460.56    613.14 o 
 -15   4   5    12240.35    13034.06   1068.68 o 
 -14   4   5    10546.58    10601.93    475.68 o 
 -13   4   5     2242.27     4033.83    968.78 o 
 -12   4   5     2017.67     2114.56     76.18 o 
 -11   4   5     1943.77     2029.50     64.01 o 
 -10   4   5        6.29       94.57     45.87 o 
  -9   4   5    13598.71    13473.74    401.97 o 
  -8   4   5    17816.17    17905.78    428.12 o 
  -7   4   5    15192.68    14406.58    303.73 o 
  -6   4   5     4620.91     4908.69    205.01 o 
  -5   4   5    48844.63    47729.09   1175.14 o 
  -4   4   5        1.09      209.70     93.84 o 
  -3   4   5    86214.13    86825.63   2176.58 o 
  -2   4   5     1193.80     1251.55     93.28 o 
  -1   4   5     2069.38     2411.99     75.22 o 
   0   4   5     3664.06     3654.65     80.69 o 
   1   4   5     8075.14     8519.14    162.09 o 
   2   4   5    17844.26    18499.18    316.29 o 
   3   4   5   140137.08   144586.66   4551.52 o 
   4   4   5     4665.91     4578.14    127.84 o 
   5   4   5    99587.86   103272.07   2785.91 o 
   6   4   5    64666.72    65299.81   1338.49 o 
   7   4   5    12479.97    13083.41    371.25 o 
   8   4   5       37.64      140.55     72.02 o 
   9   4   5      911.68     1048.21     91.33 o 
  10   4   5    65308.26    63732.98   2215.72 o 
  11   4   5    65561.03    65991.80   2471.27 o 
  12   4   5    28756.98    28404.00    954.67 o 
  13   4   5    13540.34    13493.63    485.56 o 
  14   4   5      162.58     2976.75    837.73 o 
  15   4   5     9634.47     9438.29    291.51 o 
  16   4   5      651.05      741.96     80.37 o 
  17   4   5     5890.78     5906.38    248.64 o 
  18   4   5     2630.15     3067.37    449.56 o 
  19   4   5        6.58     -121.56    127.68 o 
  20   4   5     2617.12     2616.14    196.34 o 
 -21   5   5     3495.32     3599.90    276.49 o 
 -20   5   5      557.21      708.70    167.54 o 
 -19   5   5      455.05      523.74    111.76 o 
 -18   5   5      902.43      973.10     67.12 o 
 -17   5   5     2309.40     2596.19    435.82 o 
 -16   5   5      663.37     1357.50   2133.91 o 
 -15   5   5     5399.25     5559.16    241.07 o 
 -14   5   5     4889.15     6188.04   2401.19 o 
 -13   5   5     9118.82     8974.29    403.38 o 
 -12   5   5        2.78       69.53     27.35 o 
 -11   5   5     3135.45     3489.74    163.35 o 
 -10   5   5    38205.63    38709.49    994.77 o 
  -9   5   5     6470.96     6781.65    196.04 o 
  -8   5   5    31161.17    32470.07   1543.80 o 
  -7   5   5     1494.17     1688.62    120.32 o 
  -6   5   5     1049.37     1487.80     76.89 o 
  -5   5   5    53014.77    54975.75   1448.18 o 
  -4   5   5     3105.00     2268.87    125.55 o 
  -3   5   5    34109.45    34770.61    645.13 o 
  -2   5   5    62060.69    63240.90   1623.28 o 
  -1   5   5    15975.86    15148.37    337.28 o 
   0   5   5        1.07       52.96     33.46 o 
   1   5   5   127817.33   131482.20   4726.33 o 
   2   5   5      690.17      667.20     55.03 o 
   3   5   5        9.03       55.95     29.05 o 
   4   5   5    63644.91    64661.54   1491.43 o 
   5   5   5    42148.88    42525.12    813.06 o 
   6   5   5    19018.96    18962.02    306.66 o 
   7   5   5     5619.08     5537.45    220.42 o 
   8   5   5       27.71       14.06     50.74 o 
   9   5   5    61529.48    62249.16   2401.70 o 
  10   5   5    27607.65    27534.45    933.58 o 
  11   5   5   115073.77   116005.22   5427.67 o 
  12   5   5    31349.98    30501.60   1022.07 o 
  13   5   5     4820.86     5465.79    600.21 o 
  14   5   5      176.23      321.95    116.33 o 
  15   5   5     4157.50     4195.80    271.38 o 
  16   5   5      682.27      637.54    109.50 o 
  17   5   5     2107.24     2326.99    138.99 o 
  18   5   5      383.67      248.26     86.72 o 
  19   5   5    28071.57    27700.38   1316.72 o 
  20   5   5     1898.69     2058.37    202.84 o 
 -21   6   5       32.73      105.46    130.95 o 
 -20   6   5     1612.21     1644.79    176.00 o 
 -19   6   5     1430.76     1363.71    199.10 o 
 -18   6   5    23205.44    21031.81    903.40 o 
 -17   6   5      204.85      118.51     39.28 o 
 -16   6   5     4519.49     2033.05   1492.52 o 
 -15   6   5    18759.72    18215.18    818.67 o 
 -14   6   5     1042.22     1080.97     59.41 o 
 -13   6   5    34314.29    34374.13   1414.94 o 
 -12   6   5      589.06     1519.79    906.65 o 
 -11   6   5    13559.15    13709.48    615.44 o 
 -10   6   5     9159.97     8679.92    841.14 o 
  -9   6   5    61898.02    61946.10   1818.62 o 
  -8   6   5     3264.99     3439.63    209.21 o 
  -7   6   5     3484.49     3286.08    253.55 o 
  -6   6   5    10782.17    10877.33    272.69 o 
  -5   6   5     5024.17     5113.98    147.51 o 
  -4   6   5    20121.50    20193.28    442.61 o 
  -3   6   5    10333.72    10293.10    251.55 o 
  -2   6   5     7450.96     7696.53    155.54 o 
  -1   6   5    11491.98    11552.94    214.37 o 
   0   6   5     4406.00     3846.23     88.98 o 
   1   6   5        1.12       39.94     33.87 o 
   2   6   5     1563.08     1619.55     55.06 o 
   3   6   5     4967.35     4952.16    212.61 o 
   4   6   5       57.66      257.88    133.21 o 
   5   6   5    14559.52    15244.18    266.16 o 
   6   6   5     3297.26     3498.04    214.96 o 
   7   6   5     9990.60     9701.20    157.49 o 
   8   6   5     7129.56     6793.83    256.89 o 
   9   6   5    11897.49    11667.82    448.35 o 
  10   6   5    21196.40    22264.34    822.16 o 
  11   6   5     5700.10     6126.49    932.59 o 
  12   6   5    44079.93    45510.33   1709.55 o 
  13   6   5       21.85       26.23     83.21 o 
  14   6   5    10966.44    10309.71    475.13 o 
  15   6   5     1536.76     1527.46    174.81 o 
  16   6   5      640.40      604.57     92.57 o 
  17   6   5     3017.21     2645.42    191.04 o 
  18   6   5     5493.56     5999.89    304.76 o 
  19   6   5      730.75      631.82    165.81 o 
 -20   7   5       91.54      145.22    176.12 o 
 -19   7   5     8508.34     7453.45    626.22 o 
 -18   7   5      254.17      323.09    200.41 o 
 -17   7   5    44555.84    39984.41   3941.87 o 
 -16   7   5     2799.61     2705.73    142.12 o 
 -15   7   5       30.68       51.04     98.38 o 
 -14   7   5     5360.99     5348.71    201.74 o 
 -13   7   5     3901.29     4158.74    352.58 o 
 -12   7   5     3213.83     3722.58    319.95 o 
 -11   7   5    10834.09    11295.61    614.43 o 
 -10   7   5      440.92      474.99     60.11 o 
  -9   7   5    23153.61    23244.81    830.01 o 
  -8   7   5    24576.32    26472.84   1161.54 o 
  -7   7   5    13555.98    13250.16    425.10 o 
  -6   7   5    23943.36    23446.36    626.05 o 
  -5   7   5    11125.42    11010.01    291.30 o 
  -4   7   5     3003.54     3370.07    145.10 o 
  -3   7   5      161.32      285.72     45.58 o 
  -2   7   5    14861.05    14977.70    245.41 o 
  -1   7   5      334.37      462.16     62.25 o 
   0   7   5     2692.45     3331.59    248.12 o 
   1   7   5    11187.11    11298.21    224.69 o 
   2   7   5    16962.05    17254.44    632.62 o 
   3   7   5     3661.97     3995.17    108.05 o 
   4   7   5     7702.27     7533.81    169.75 o 
   5   7   5    34665.94    35012.36    904.55 o 
   6   7   5       15.19       32.43     29.86 o 
   7   7   5    12687.81    12843.26    227.26 o 
   8   7   5       30.77      137.39    117.68 o 
   9   7   5     6632.79     7565.52    491.09 o 
  10   7   5     3975.97     4786.51    922.32 o 
  11   7   5    11263.40    13008.14   1016.39 o 
  12   7   5    16882.58    19715.62   1120.68 o 
  13   7   5    40205.47    39836.52   1868.79 o 
  14   7   5    18217.69    17605.01    869.88 o 
  15   7   5     4136.44     3547.21    286.22 o 
  16   7   5      182.48      274.71    127.63 o 
  17   7   5      540.66      684.33    114.35 o 
  18   7   5     3325.73     3171.69    188.43 o 
 -19   8   5      152.57      267.21    342.52 o 
 -18   8   5    10073.87     8039.86    795.85 o 
 -17   8   5      223.92      115.39    191.91 o 
 -16   8   5     2107.56     1573.03    340.11 o 
 -15   8   5      530.29      421.01     88.00 o 
 -14   8   5      273.81      298.44     77.67 o 
 -13   8   5        2.84      149.98     44.76 o 
 -12   8   5    12464.14    17181.85   3386.42 o 
 -11   8   5    16039.08    16779.00    541.37 o 
 -10   8   5    15948.17    15414.08    687.72 o 
  -9   8   5        2.65     3969.54   2564.77 o 
  -8   8   5     3319.29     3716.21    404.05 o 
  -7   8   5    82445.05    83328.05   2988.31 o 
  -6   8   5    13355.50    13564.09    374.87 o 
  -5   8   5    12973.67    12640.41    431.74 o 
  -4   8   5    65950.62    68573.09   1830.73 o 
  -3   8   5    57495.95    58223.60   1502.51 o 
  -2   8   5    14911.05    14793.85    338.73 o 
  -1   8   5    27401.09    27467.58    552.31 o 
   0   8   5     1229.76     1444.00     70.19 o 
   1   8   5    39684.38    40383.48    974.16 o 
   2   8   5        0.65      893.52    472.60 o 
   3   8   5    25793.09    26563.99    633.07 o 
   4   8   5      501.31      525.93     48.95 o 
   5   8   5      912.27      886.26     62.60 o 
   6   8   5      192.52      390.72    141.87 o 
   7   8   5     1614.94     1877.17    247.84 o 
   8   8   5     2857.31     2782.36    113.52 o 
   9   8   5        0.97     3207.72   1892.04 o 
  10   8   5     7326.94     8239.23    544.49 o 
  11   8   5     4526.78     7113.69   1733.56 o 
  12   8   5     7196.60     7313.38    510.69 o 
  13   8   5    26354.46    26149.50   1174.57 o 
  14   8   5      119.36      261.22    128.31 o 
  15   8   5     7661.90     6925.20    435.36 o 
  16   8   5      529.98     2313.85   1348.14 o 
  17   8   5    10573.65    10362.03    463.46 o 
 -18   9   5     2580.52     2284.86    693.60 o 
 -17   9   5        8.49     -222.27    336.44 o 
 -16   9   5     4087.53     3815.62    505.35 o 
 -15   9   5      291.22      378.96    246.57 o 
 -14   9   5      126.33       84.96     43.21 o 
 -13   9   5    11759.77    11836.10    902.03 o 
 -12   9   5      163.02       95.38     72.00 o 
 -11   9   5    14835.94    16248.97    970.87 o 
 -10   9   5        1.94       11.97    130.79 o 
  -9   9   5     3748.56     3994.96    268.97 o 
  -8   9   5    16791.13    17305.53    527.84 o 
  -7   9   5      916.08      941.72     90.27 o 
  -6   9   5    19251.74    20044.26    687.16 o 
  -5   9   5    21278.89    20954.18    609.73 o 
  -4   9   5    23736.46    23676.33    525.21 o 
  -3   9   5    66989.56    67386.93   1954.20 o 
  -2   9   5    45637.14    47390.31   1237.18 o 
  -1   9   5    24001.66    24058.32    590.69 o 
   0   9   5    14998.57    17243.17   1408.53 o 
   1   9   5       36.47     3688.91   2076.98 o 
   2   9   5    15709.46    16140.41    600.41 o 
   3   9   5     2405.76     2893.06    605.47 o 
   4   9   5     7410.53     7298.46    222.23 o 
   5   9   5     1473.60     2307.12    611.13 o 
   6   9   5     4537.41     5111.74    724.43 o 
   7   9   5        2.04      -12.32    132.51 o 
   8   9   5     3880.03     3951.48    292.82 o 
   9   9   5     3789.44     3946.87    374.88 o 
  10   9   5      487.85      488.42    132.23 o 
  11   9   5    12555.33    13044.42    621.92 o 
  12   9   5     1694.68     1632.64    194.84 o 
  13   9   5      499.66      597.48    146.44 o 
  14   9   5     9001.58     9226.58    573.00 o 
  15   9   5     1589.90     1325.07    200.80 o 
  16   9   5     1127.64     4459.35   2526.07 o 
 -17  10   5      276.63      170.05    224.70 o 
 -16  10   5      796.27      603.67    273.29 o 
 -15  10   5     3112.86     5780.92   1132.13 o 
 -14  10   5      163.43      266.15    190.30 o 
 -13  10   5      216.51      392.76     65.70 o 
 -12  10   5      182.79      198.43     54.89 o 
 -11  10   5      228.14      260.57     88.36 o 
 -10  10   5     9012.63     9318.00    396.73 o 
  -9  10   5     1764.19     2733.16    380.98 o 
  -8  10   5    33407.77    33783.04    994.71 o 
  -7  10   5     6080.83     6466.04    339.14 o 
  -6  10   5     1464.17     1558.41    133.55 o 
  -5  10   5     6635.28     6764.20    288.96 o 
  -4  10   5       97.23      356.45     89.57 o 
  -3  10   5    14860.87    15132.33    421.43 o 
  -2  10   5    23346.93    23473.59    589.59 o 
  -1  10   5     6018.47     6409.16    213.11 o 
   0  10   5    39104.94    38642.46    994.36 o 
   1  10   5    14043.89    16367.46   1529.79 o 
   2  10   5     1535.72     3175.26   1219.65 o 
   3  10   5    14999.11    15005.13    372.16 o 
   4  10   5    18115.44    17863.59    437.45 o 
   5  10   5    17557.96    17744.79    507.19 o 
   6  10   5     3660.64     5180.44    931.40 o 
   7  10   5     5271.61     5008.19    254.30 o 
   8  10   5     2114.07     2143.38    124.93 o 
   9  10   5        6.22       80.36     58.81 o 
  10  10   5      775.71      845.73    160.76 o 
  11  10   5    22709.13    21701.88   1420.89 o 
  12  10   5      995.06      999.92    189.17 o 
  13  10   5     3065.36     3054.56    366.57 o 
  14  10   5      755.53     1846.00   1210.96 o 
  15  10   5     6365.54     7083.52    679.13 o 
 -15  11   5     1075.32      670.48    304.88 o 
 -14  11   5      825.13     6108.40    849.03 o 
 -13  11   5      903.06      800.02    223.68 o 
 -12  11   5     2238.87     2747.45    422.36 o 
 -11  11   5        1.40      -14.07     64.16 o 
 -10  11   5     2607.42     3221.79    522.60 o 
  -9  11   5    34965.44    35827.12   1413.18 o 
  -8  11   5     2539.80     2809.98    246.51 o 
  -7  11   5    13577.27    14020.85    494.80 o 
  -6  11   5     1181.38     1204.69    129.10 o 
  -5  11   5    17481.23    17923.57    582.81 o 
  -4  11   5    11937.86    11863.70    329.11 o 
  -3  11   5     2433.09     2537.09    106.65 o 
  -2  11   5    20480.82    20964.32    590.43 o 
  -1  11   5    35436.61    35625.54   1032.53 o 
   0  11   5       15.01       84.03     59.97 o 
   1  11   5    15621.65    15628.28    451.86 o 
   2  11   5     1809.04     3115.80    879.64 o 
   3  11   5    14067.66    13663.88    357.85 o 
   4  11   5     2669.73     2647.82    108.23 o 
   5  11   5    14134.10    14272.02    378.53 o 
   6  11   5     8745.93     9360.78    546.10 o 
   7  11   5     8751.40     8806.19    501.80 o 
   8  11   5     8439.87     8672.63    311.77 o 
   9  11   5     1133.58     1155.05    193.00 o 
  10  11   5     4911.47     4059.97    466.49 o 
  11  11   5      595.12      652.65    175.26 o 
  12  11   5      740.74      757.18    187.95 o 
  13  11   5        9.56       38.89    146.50 o 
  14  11   5      655.60      598.65    176.37 o 
 -13  12   5      185.38      251.08    294.49 o 
 -12  12   5     1129.36     1015.42    253.16 o 
 -11  12   5     8126.61     8800.22    678.30 o 
 -10  12   5     2072.01     2237.78    162.35 o 
  -9  12   5     3825.39     5061.78    782.13 o 
  -8  12   5     1662.77     1807.61    137.91 o 
  -7  12   5       27.87       91.01     65.21 o 
  -6  12   5     3273.21     3532.99    326.26 o 
  -5  12   5     1954.94     2313.50    154.47 o 
  -4  12   5     2463.87     2615.50    166.89 o 
  -3  12   5    12772.51    12234.47    380.34 o 
  -2  12   5    11445.20    11313.48    302.60 o 
  -1  12   5    16087.14    15790.53    434.45 o 
   0  12   5     7342.34     7408.94    276.27 o 
   1  12   5     2122.94     2332.55    133.28 o 
   2  12   5     7857.43     8016.50    303.19 o 
   3  12   5     1197.06     1026.37     89.41 o 
   4  12   5     7841.37     7924.36    272.30 o 
   5  12   5     5073.52     4993.00    224.74 o 
   6  12   5     1845.04     2588.83    446.01 o 
   7  12   5    33957.32    33642.80   1034.08 o 
   8  12   5     5785.25     5512.08    395.32 o 
   9  12   5    11960.04    12188.65   2343.97 o 
  10  12   5     5286.40     5338.51    534.44 o 
  11  12   5       61.41       73.23     81.96 o 
  12  12   5        0.51      -46.15    201.62 o 
 -11  13   5     4713.45     3861.43    415.23 o 
 -10  13   5      194.41      180.59     92.50 o 
  -9  13   5      129.55      225.91     79.46 o 
  -8  13   5     3121.18     3519.96    199.90 o 
  -7  13   5     3673.26     4075.44    241.54 o 
  -6  13   5    30139.01    31184.71   1193.07 o 
  -5  13   5      378.68      339.47     88.42 o 
  -4  13   5     5800.39     5597.94    324.40 o 
  -3  13   5     2701.78     2700.64    186.98 o 
  -2  13   5      413.07      437.81     97.88 o 
  -1  13   5     2373.23     2471.70    178.20 o 
   0  13   5     3767.44     4043.68    170.17 o 
   1  13   5     1921.17     1987.69    206.03 o 
   2  13   5    15688.11    15875.02    548.42 o 
   3  13   5     4188.54     4340.93    218.49 o 
   4  13   5     8631.18     8418.46    394.68 o 
   5  13   5      677.73      748.70    106.39 o 
   6  13   5     3828.24     4317.85    196.13 o 
   7  13   5     1267.78      951.22    329.21 o 
   8  13   5     3742.74     3928.02    325.08 o 
   9  13   5     4953.38     4429.59    296.02 o 
  -7  14   5    20835.00    21332.33    913.72 o 
  -6  14   5       18.09       11.63    119.45 o 
  -5  14   5    18160.94    19101.33    984.30 o 
  -4  14   5      802.33      884.42    150.21 o 
  -3  14   5     1104.34     1272.91    166.15 o 
  -2  14   5      472.83      514.31    169.65 o 
  -1  14   5      285.49      328.51    100.27 o 
   0  14   5     1538.85     1453.42    140.02 o 
   1  14   5    14751.81    14780.71    855.22 o 
   2  14   5     5176.79     5358.40    310.01 o 
   3  14   5    14034.26    14228.82    570.99 o 
   4  14   5       77.66       93.11     76.26 o 
   5  14   5     2396.59     2281.14    286.17 o 
   6  14   5     9404.85     9418.58    876.01 o 
 -22   0   6      397.16      248.15    109.44 o 
 -20   0   6     1299.53     1351.12    207.76 o 
 -18   0   6    30453.63    29485.15   1823.79 o 
 -16   0   6    18151.10    18114.56    860.19 o 
 -14   0   6     9573.65     9246.98    357.99 o 
 -12   0   6    43668.32    42477.89   1214.18 o 
 -10   0   6       29.17      108.02     40.59 o 
  -8   0   6    13332.71    12247.34    326.36 o 
  -6   0   6    10149.71    10332.64    403.87 o 
  -4   0   6    57004.23    53394.96   4447.20 o 
  -2   0   6    10769.25     9396.37    831.40 o 
   0   0   6   212090.77   207257.56  12485.73 o 
   2   0   6    26236.62    26280.43    762.09 o 
   4   0   6    16221.72    15907.01    521.30 o 
   6   0   6    62138.52    63521.46   2041.78 o 
   8   0   6    19474.13    19444.43    433.56 o 
  10   0   6    16469.47    16073.83    400.00 o 
  12   0   6    52822.79    53651.54   1647.28 o 
  14   0   6    27009.44    25202.05   1803.64 o 
  16   0   6    86779.59    88775.25   4785.08 o 
  18   0   6       96.72       28.29     80.55 o 
  20   0   6    15917.69    15723.32   1278.48 o 
 -22   1   6       30.24       56.55     70.74 o 
 -21   1   6     7357.69     6457.73    355.00 o 
 -20   1   6    18855.94    17691.62    784.28 o 
 -19   1   6    11352.50    10676.56    486.23 o 
 -18   1   6      935.65     1076.09     93.87 o 
 -17   1   6    48868.16    47001.70   1541.05 o 
 -16   1   6    22600.21    21975.33    559.84 o 
 -15   1   6    10560.75    10543.69    304.44 o 
 -14   1   6     3461.90     3630.36    115.76 o 
 -13   1   6     1357.40     1523.81    118.33 o 
 -12   1   6     1376.65     1415.95     60.38 o 
 -11   1   6      961.08      970.14     51.94 o 
 -10   1   6      547.56      719.27     59.66 o 
  -9   1   6    10417.81    11369.22    313.46 o 
  -8   1   6     3668.48     3428.84    101.67 o 
  -7   1   6        0.89      147.84     27.62 o 
  -6   1   6      197.74      257.96     31.58 o 
  -5   1   6     6243.42     6716.16    331.81 o 
  -4   1   6    39721.23    36060.62   1236.81 o 
  -3   1   6    38514.52    36285.49    919.11 o 
  -2   1   6    10928.79    10118.50    228.74 o 
  -1   1   6   219665.84   203445.70   8828.06 o 
   0   1   6    26524.19    24948.02    581.09 o 
   1   1   6    10690.94    10415.45    235.75 o 
   2   1   6     3454.88     3599.17    105.53 o 
   3   1   6       81.89      365.72    145.90 o 
   4   1   6    76263.10    75928.30   1906.92 o 
   5   1   6     4842.37     4756.22    128.73 o 
   6   1   6     1114.00     1252.54     51.72 o 
   7   1   6    13424.09    13242.62    211.80 o 
   8   1   6    31062.23    31805.22    593.34 o 
   9   1   6     1064.10     1215.77     76.39 o 
  10   1   6     1789.98     1923.69     64.70 o 
  11   1   6    29600.89    30429.38    579.57 o 
  12   1   6    22288.17    22645.30    417.67 o 
  13   1   6     5168.55     5345.63    140.34 o 
  14   1   6        3.73       50.69     37.25 o 
  15   1   6    19589.64    19548.66    415.56 o 
  16   1   6      494.96      736.62    112.55 o 
  17   1   6    23000.44    23982.53    520.84 o 
  18   1   6     6017.46     5982.90    246.49 o 
  19   1   6      246.04      218.37     74.09 o 
  20   1   6     7232.15     7755.28    816.85 o 
  21   1   6      162.21      164.61    136.90 o 
 -22   2   6     7105.34     7043.04    287.35 o 
 -21   2   6     3664.87     3673.53    180.54 o 
 -20   2   6     6045.50     5432.18    213.86 o 
 -19   2   6     1254.72     1353.40    114.26 o 
 -18   2   6    23233.48    21530.35    732.18 o 
 -17   2   6     6721.37     6922.48    203.13 o 
 -16   2   6    34041.66    33069.84   1028.00 o 
 -15   2   6     3563.69     3957.25    183.38 o 
 -14   2   6     1201.04     1700.28    290.72 o 
 -13   2   6     1549.14     2055.20    327.73 o 
 -12   2   6    26841.65    28076.74   1662.98 o 
 -11   2   6    17530.74    17538.58    398.85 o 
 -10   2   6     3723.13     3955.48     93.01 o 
  -9   2   6        1.93       30.56     27.18 o 
  -8   2   6    23220.36    23413.36    437.80 o 
  -7   2   6    75829.55    75297.07   1982.49 o 
  -6   2   6     4229.13     3951.95    190.95 o 
  -5   2   6     7318.90     7737.85    191.98 o 
  -4   2   6    89819.94    87088.20   3199.08 o 
  -3   2   6   205078.64   198077.86  10022.80 o 
  -2   2   6    98658.38    93609.82   3647.96 o 
  -1   2   6    39374.07    37264.61    851.21 o 
   0   2   6     9627.16     8923.62    199.88 o 
   1   2   6    23270.76    22505.39    679.02 o 
   2   2   6     3109.53     3133.60    105.57 o 
   3   2   6     2112.78     2043.09     66.33 o 
   4   2   6    12799.06    12330.85    279.42 o 
   5   2   6    37248.50    36669.94    978.14 o 
   6   2   6    20630.74    22097.14    705.35 o 
   7   2   6     2308.95     2621.44    279.14 o 
   8   2   6     1613.12     1874.52     53.10 o 
   9   2   6      462.05      601.80     49.26 o 
  10   2   6      419.90      522.78     26.07 o 
  11   2   6    12288.23    11849.38    257.05 o 
  12   2   6     7512.74     7340.10    145.92 o 
  13   2   6     2816.61     2608.74     66.74 o 
  14   2   6        3.15       66.92     49.11 o 
  15   2   6     3092.18     3501.58    212.69 o 
  16   2   6     5450.45     5478.04    328.96 o 
  17   2   6    17345.54    17535.95    693.30 o 
  18   2   6     6391.78     6406.84    302.69 o 
  19   2   6    19415.10    19420.70    921.01 o 
  20   2   6     2249.62     2612.37    222.61 o 
  21   2   6       15.54        5.63    111.97 o 
 -22   3   6        4.93       97.65     70.65 o 
 -21   3   6       21.35      -51.60     93.79 o 
 -20   3   6      397.06      459.14     65.59 o 
 -19   3   6      271.85      293.57     66.66 o 
 -18   3   6    13159.12    12983.75    475.84 o 
 -17   3   6     4383.87     5547.10   1189.25 o 
 -16   3   6     8227.93     8269.40    248.47 o 
 -15   3   6     3701.64     6267.96   2671.59 o 
 -14   3   6      158.27      218.03     51.57 o 
 -13   3   6     4388.95     4757.12   3439.08 o 
 -12   3   6    29222.57    28043.28    622.43 o 
 -11   3   6    26092.30    25174.67    764.23 o 
 -10   3   6    79549.06    78057.37   2074.46 o 
  -9   3   6     2245.23     6885.36   3835.54 o 
  -8   3   6     6631.03     6177.83    283.58 o 
  -7   3   6     8099.57     7735.70    251.91 o 
  -6   3   6    59207.70    59062.15   2170.32 o 
  -5   3   6    75816.85    78918.45   1900.47 o 
  -4   3   6    57271.08    55420.30   2006.89 o 
  -3   3   6    35453.41    34908.71   1375.99 o 
  -2   3   6   265763.84   265004.41  15484.52 o 
  -1   3   6    10680.04    11022.53    327.91 o 
   0   3   6     6360.11     6061.30    179.32 o 
   1   3   6    91467.23    89740.91   3081.56 o 
   2   3   6    17755.44    17695.51    428.12 o 
   3   3   6   104722.41   104485.15   3236.56 o 
   4   3   6      870.09     1046.05     57.77 o 
   5   3   6      862.52      980.56     49.89 o 
   6   3   6    14776.31    15041.38    251.32 o 
   7   3   6     2636.96     2939.56    118.79 o 
   8   3   6     2248.54     2160.43    108.34 o 
   9   3   6    23046.14    22880.28    729.14 o 
  10   3   6      395.08      421.04     70.78 o 
  11   3   6    14155.24    14412.83    481.24 o 
  12   3   6    13225.49    13112.23    428.83 o 
  13   3   6     3301.03     3390.11    210.31 o 
  14   3   6    19615.42    19096.64    690.27 o 
  15   3   6     4244.82     4489.74    164.15 o 
  16   3   6    13006.41    12835.11    405.75 o 
  17   3   6     1303.37     1315.32    110.57 o 
  18   3   6    47239.80    47733.50   2014.56 o 
  19   3   6      137.52      198.35    123.88 o 
  20   3   6     1298.97     1121.31    142.36 o 
 -22   4   6    15454.41    15070.92    843.09 o 
 -21   4   6      284.89      296.11    113.48 o 
 -20   4   6       39.05     1917.77   1068.68 o 
 -19   4   6     1611.20     1558.82     68.74 o 
 -18   4   6    10141.24     9624.54    286.30 o 
 -17   4   6     9488.27     9484.37    449.04 o 
 -16   4   6      432.02      459.37     51.07 o 
 -15   4   6    29164.28    28513.00    937.81 o 
 -14   4   6     2081.99     1938.51     71.26 o 
 -13   4   6    41939.40    40302.87   1246.75 o 
 -12   4   6    15024.16    15151.53    516.17 o 
 -11   4   6    28667.90    27994.82    814.37 o 
 -10   4   6    23184.62    24438.78   1343.84 o 
  -9   4   6      395.26      579.19     74.29 o 
  -8   4   6     6069.50     5394.51    192.86 o 
  -7   4   6     6134.35     5644.93    164.82 o 
  -6   4   6    36206.20    35345.81    809.25 o 
  -5   4   6    27347.98    26686.28    694.44 o 
  -4   4   6    40330.28    39942.49    748.56 o 
  -3   4   6   117005.15   117692.82   3837.37 o 
  -2   4   6      109.30      452.03    115.24 o 
  -1   4   6    49583.20    50053.17   1166.83 o 
   0   4   6    41242.77    42198.52    812.19 o 
   1   4   6    16284.36    16916.25    291.40 o 
   2   4   6   247570.23   260432.05  11642.17 o 
   3   4   6     3520.16     3789.56    163.18 o 
   4   4   6     9988.61     9405.90    165.32 o 
   5   4   6     2278.85     2305.93     57.09 o 
   6   4   6    13252.63    13418.57    219.20 o 
   7   4   6       52.59       47.01     59.30 o 
   8   4   6     9704.57     9493.56    277.33 o 
   9   4   6     3091.71     3098.22    147.85 o 
  10   4   6    55875.61    55893.55   2000.61 o 
  11   4   6     3974.13     3785.10    208.54 o 
  12   4   6      114.07      116.64     87.61 o 
  13   4   6    10394.04    10111.85    400.61 o 
  14   4   6    23424.24    23298.48    821.31 o 
  15   4   6     5049.40     5076.81    355.82 o 
  16   4   6      270.34      312.49    118.51 o 
  17   4   6     1610.85     1369.90    110.00 o 
  18   4   6      326.15      117.91     98.18 o 
  19   4   6     6944.77     7001.14    431.74 o 
  20   4   6      576.43      459.96    131.76 o 
 -21   5   6     4112.82     3993.05    346.36 o 
 -20   5   6       36.42       35.34    107.47 o 
 -19   5   6     2461.57     3196.37    522.26 o 
 -18   5   6      126.21      165.84     53.20 o 
 -17   5   6      353.59      266.60     70.89 o 
 -16   5   6    19182.21    18561.49    492.45 o 
 -15   5   6     1288.87     2299.15    874.31 o 
 -14   5   6    88252.33    84142.15   2542.72 o 
 -13   5   6     8361.16     8130.91    223.56 o 
 -12   5   6    47735.61    46446.38   2228.18 o 
 -11   5   6    38517.81    37566.75   1239.95 o 
 -10   5   6      610.91      720.72     97.85 o 
  -9   5   6     2293.33     2527.49    173.03 o 
  -8   5   6    11585.17    11742.92    296.31 o 
  -7   5   6     1940.26     2220.88    116.69 o 
  -6   5   6    20562.57    19997.82    518.24 o 
  -5   5   6    86434.40    87954.88   2968.84 o 
  -4   5   6    93645.59    94477.02   2601.09 o 
  -3   5   6     6585.63     5749.92    242.80 o 
  -2   5   6    16312.41    16178.98    350.53 o 
  -1   5   6    21890.04    22251.28    421.36 o 
   0   5   6     3278.36     3392.92     86.36 o 
   1   5   6    17487.63    17753.22    356.75 o 
   2   5   6     4257.22     4492.05    115.61 o 
   3   5   6    74845.84    75883.07   1914.10 o 
   4   5   6       93.85      136.43     44.86 o 
   5   5   6     7561.10     7284.82    215.29 o 
   6   5   6      793.06      922.96     38.86 o 
   7   5   6     3343.28     3480.86     70.18 o 
   8   5   6    18384.87    18056.10    530.64 o 
   9   5   6     6867.28     7297.13    298.51 o 
  10   5   6    30717.26    30544.16   1091.18 o 
  11   5   6     4529.41     5532.17    388.50 o 
  12   5   6     3175.10     3472.96    207.73 o 
  13   5   6    12643.81    12457.76    443.16 o 
  14   5   6     2108.00     2269.54    152.73 o 
  15   5   6      213.97       19.17     88.86 o 
  16   5   6    14297.69    14066.36    482.89 o 
  17   5   6      251.64      272.28    124.52 o 
  18   5   6     5569.12     5386.74    244.04 o 
  19   5   6     6057.98     6055.28    347.95 o 
 -21   6   6     4520.09     3692.45    271.00 o 
 -20   6   6     1124.60     1177.58    200.41 o 
 -19   6   6     9330.73     9236.54    558.56 o 
 -18   6   6      648.98     3335.89   3104.95 o 
 -17   6   6        6.75       24.58     68.55 o 
 -16   6   6      147.95      341.25     90.45 o 
 -15   6   6     7589.57     8610.58   1738.58 o 
 -14   6   6     6363.14     6465.25    214.35 o 
 -13   6   6    39796.94    40943.14   1335.82 o 
 -12   6   6     7385.28     8173.77   1044.17 o 
 -11   6   6    13078.13    13118.48    530.91 o 
 -10   6   6     3357.22     4897.77   1535.52 o 
  -9   6   6       33.70     1073.94   2189.93 o 
  -8   6   6    21899.05    21528.19    614.52 o 
  -7   6   6      702.13     1279.02    130.26 o 
  -6   6   6     1446.36     1440.08     91.68 o 
  -5   6   6     9119.73     9041.46    241.26 o 
  -4   6   6    45577.69    46603.57   1300.37 o 
  -3   6   6    11092.10    10856.16    187.49 o 
  -2   6   6      845.28      791.70     47.26 o 
  -1   6   6    19803.61    19968.05    398.88 o 
   0   6   6    34298.79    34105.36    857.38 o 
   1   6   6     5275.15     5398.36    161.36 o 
   2   6   6     1819.17     2036.06     88.54 o 
   3   6   6    37908.18    37740.55    897.84 o 
   4   6   6    19986.16    20331.79    422.44 o 
   5   6   6    16254.23    16809.02    317.73 o 
   6   6   6    36099.27    36744.17    798.18 o 
   7   6   6     4999.36     5111.41    119.65 o 
   8   6   6      863.89      762.89     95.75 o 
   9   6   6     8854.33     9337.36    353.68 o 
  10   6   6    25494.58    25822.32    877.35 o 
  11   6   6    61118.62    62135.89   2404.82 o 
  12   6   6    32203.17    31958.42   1161.85 o 
  13   6   6    10731.87    10018.92    512.56 o 
  14   6   6       46.51       62.46     84.52 o 
  15   6   6     1802.44     1899.39    193.67 o 
  16   6   6     2574.78     3159.54    480.45 o 
  17   6   6     4065.14     4269.18    313.51 o 
  18   6   6     8315.75     8283.15    353.79 o 
  19   6   6      137.15      126.86    137.08 o 
 -20   7   6     8475.05     8333.17    545.87 o 
 -19   7   6     1427.38     2673.79    963.76 o 
 -18   7   6     2543.20     1925.32    330.40 o 
 -17   7   6     4523.33     5523.72    607.40 o 
 -16   7   6     4206.51     3831.88    570.96 o 
 -15   7   6     5140.13     5304.00    211.85 o 
 -14   7   6     3056.87     3322.80    182.00 o 
 -13   7   6     2624.93     2789.83    129.92 o 
 -12   7   6    30176.11    31216.61   1642.21 o 
 -11   7   6     4163.01     5004.38    400.49 o 
 -10   7   6    15197.27    15582.77    701.65 o 
  -9   7   6       16.17       42.67     58.81 o 
  -8   7   6      295.71      490.41    124.47 o 
  -7   7   6     3186.26     3321.79    127.42 o 
  -6   7   6      348.27      456.96     58.74 o 
  -5   7   6     1283.37     1500.22     96.35 o 
  -4   7   6       17.66      241.78     68.04 o 
  -3   7   6     8623.59     8482.99    225.49 o 
  -2   7   6     5130.50     4956.42    152.18 o 
  -1   7   6    10680.62    10780.62    285.00 o 
   0   7   6     4440.81     4399.88    155.39 o 
   1   7   6     3718.67     3687.95    115.14 o 
   2   7   6    69229.84    69261.90   2146.23 o 
   3   7   6      197.15      427.28     57.85 o 
   4   7   6   102905.66   103206.62   3504.76 o 
   5   7   6     9509.20     9852.57    213.31 o 
   6   7   6        1.94       64.94     44.01 o 
   7   7   6     1191.04     1458.85     74.83 o 
   8   7   6    11776.73    11635.31    167.68 o 
   9   7   6    13746.15    14246.39    671.57 o 
  10   7   6    24511.68    23564.90    866.74 o 
  11   7   6    25758.79    26001.01   1084.99 o 
  12   7   6    33801.34    34995.98   1383.99 o 
  13   7   6     4977.63     5033.72    343.90 o 
  14   7   6     2697.94     3591.68    543.20 o 
  15   7   6      686.93      688.58    168.55 o 
  16   7   6      462.11      508.90    174.12 o 
  17   7   6      253.01      246.33     98.53 o 
  18   7   6     1510.46     1397.37    134.91 o 
 -19   8   6      136.53      140.89    193.12 o 
 -18   8   6     1670.19     1310.63    321.89 o 
 -17   8   6     2204.80     1260.52    545.40 o 
 -16   8   6    29965.92    25729.62   1902.97 o 
 -15   8   6       43.70       44.10     59.29 o 
 -14   8   6      965.46      841.43     87.17 o 
 -13   8   6    10180.02    10484.74    608.06 o 
 -12   8   6    47848.75    50330.65   1599.42 o 
 -11   8   6      648.40      788.26    100.28 o 
 -10   8   6     2684.34     3668.21    453.76 o 
  -9   8   6       82.47      118.17     55.69 o 
  -8   8   6    31279.39    30738.27    923.50 o 
  -7   8   6     4109.40     5425.16    870.50 o 
  -6   8   6      121.99      228.32     84.11 o 
  -5   8   6     2752.90     2610.90    219.00 o 
  -4   8   6    30363.61    30030.97    795.31 o 
  -3   8   6     4639.28     4486.55    236.88 o 
  -2   8   6    12141.78    11925.19    283.94 o 
  -1   8   6    10922.97    10940.88    453.62 o 
   0   8   6        0.07       91.60     45.58 o 
   1   8   6    14858.90    17470.54   2463.99 o 
   2   8   6     4600.61     5447.12    831.05 o 
   3   8   6    14396.64    16006.28   2351.25 o 
   4   8   6     1175.12     1376.31     73.93 o 
   5   8   6     5999.57     6080.93    172.27 o 
   6   8   6     4931.51     5184.76    164.43 o 
   7   8   6     3669.83     3975.94    106.31 o 
   8   8   6     1257.56     1559.30    130.96 o 
   9   8   6    17017.38    17035.71    654.33 o 
  10   8   6     8255.05     8346.61    392.01 o 
  11   8   6    18015.14    16878.70    702.55 o 
  12   8   6     2498.29     2551.36    247.27 o 
  13   8   6       64.46      -84.69    128.75 o 
  14   8   6      738.66      888.72    150.87 o 
  15   8   6     1555.97     1388.13    216.79 o 
  16   8   6      723.55      426.36    185.23 o 
  17   8   6    14275.01    14432.19    805.88 o 
 -18   9   6      162.93      142.11    205.27 o 
 -17   9   6     1749.96     1535.35    352.26 o 
 -16   9   6       28.03       38.87    180.98 o 
 -15   9   6    18023.81    15651.43   1109.44 o 
 -14   9   6      322.56      237.21     60.83 o 
 -13   9   6     1158.61     1454.96    137.04 o 
 -12   9   6       26.90       53.49     68.15 o 
 -11   9   6    20617.05    21770.71    697.79 o 
 -10   9   6      130.47      211.67     68.79 o 
  -9   9   6      614.67      636.48     92.90 o 
  -8   9   6     1894.91     2326.29    282.28 o 
  -7   9   6     7640.88     7579.16    292.92 o 
  -6   9   6    10821.09    11050.95    365.93 o 
  -5   9   6     2543.26     2921.22    308.69 o 
  -4   9   6      510.41      591.00     97.25 o 
  -3   9   6        9.32       25.96     54.61 o 
  -2   9   6    26244.86    26878.09    857.81 o 
  -1   9   6     1685.02     1784.78    134.93 o 
   0   9   6    24274.62    24927.71    644.63 o 
   1   9   6    23788.55    23207.86    538.96 o 
   2   9   6     6034.19     6802.85    381.59 o 
   3   9   6    12558.96    12631.41    336.45 o 
   4   9   6       45.50      156.48     53.19 o 
   5   9   6    28827.25    30333.44   1119.80 o 
   6   9   6    11131.63    10944.72    246.07 o 
   7   9   6    13675.87    13912.59    369.56 o 
   8   9   6    29707.46    29856.54    676.57 o 
   9   9   6    21903.66    21872.02    459.63 o 
  10   9   6    11394.30    11048.10    669.59 o 
  11   9   6    11943.43    12018.08    627.47 o 
  12   9   6     1591.50     3014.83   1354.21 o 
  13   9   6     6517.14     6774.95    700.58 o 
  14   9   6       71.86       71.44    133.35 o 
  15   9   6     3692.50     3968.28    389.61 o 
  16   9   6    18179.44    17602.17   1114.28 o 
 -16  10   6     3738.78     3432.91    521.13 o 
 -15  10   6     4831.95     4935.81    932.97 o 
 -14  10   6     5037.16     4910.36    292.56 o 
 -13  10   6     4941.73     5071.11    205.04 o 
 -12  10   6     3129.57     3375.78    220.39 o 
 -11  10   6     7146.70     7815.71    648.66 o 
 -10  10   6     2085.43     2348.83    187.86 o 
  -9  10   6    30212.96    29940.79   1459.70 o 
  -8  10   6      914.75     1260.67    158.65 o 
  -7  10   6      134.70      315.94    101.57 o 
  -6  10   6       17.95       49.21     58.49 o 
  -5  10   6     2743.04     3318.93    438.05 o 
  -4  10   6     2632.78     2563.62    242.31 o 
  -3  10   6      648.90      741.69     86.61 o 
  -2  10   6     8006.18     8174.08    276.52 o 
  -1  10   6     5171.39     5449.96    227.47 o 
   0  10   6     3083.79     2877.70    199.57 o 
   1  10   6    19244.19    18615.31    578.28 o 
   2  10   6    33326.17    33052.41    878.92 o 
   3  10   6     3229.64     3344.41    139.50 o 
   4  10   6     6640.39     6684.79    242.23 o 
   5  10   6     1073.78     1105.36    133.39 o 
   6  10   6    66202.98    66497.63   2411.20 o 
   7  10   6    26066.15    26163.74    680.48 o 
   8  10   6      183.79      218.20     36.81 o 
   9  10   6    10361.65    10438.33    262.85 o 
  10  10   6    26175.90    28289.88   1831.63 o 
  11  10   6      233.54     3526.37   2270.72 o 
  12  10   6      237.45     4610.66    648.60 o 
  13  10   6     1488.05     1320.25    248.51 o 
  14  10   6    19950.44    18475.97   2643.59 o 
  15  10   6     8126.01     7750.86    877.18 o 
 -15  11   6     2947.98     2621.37    495.61 o 
 -14  11   6    13055.66    10898.95    950.34 o 
 -13  11   6     5568.76     5395.57    644.38 o 
 -12  11   6      263.83      241.10     71.76 o 
 -11  11   6     6608.25     6682.01    533.08 o 
 -10  11   6    52748.98    52322.25   1921.04 o 
  -9  11   6     2796.83     4234.86    738.67 o 
  -8  11   6    13203.27    12952.55    808.61 o 
  -7  11   6     4377.86     4567.97    258.75 o 
  -6  11   6     5717.57     6265.51    298.17 o 
  -5  11   6     1246.55     1242.62    124.16 o 
  -4  11   6     1805.27     2014.77    179.07 o 
  -3  11   6      613.45      720.74    108.07 o 
  -2  11   6      240.88      267.99     97.47 o 
  -1  11   6     2858.18     6603.96   1575.18 o 
   0  11   6     7185.10     7307.77    354.71 o 
   1  11   6        2.23       33.62     64.33 o 
   2  11   6     8684.38     8924.60    260.92 o 
   3  11   6     1420.13     1455.41    106.85 o 
   4  11   6      400.94      587.45     97.61 o 
   5  11   6       35.47       53.77     57.06 o 
   6  11   6    10661.64     9738.71    382.26 o 
   7  11   6     1712.90     1818.81    150.54 o 
   8  11   6    13418.95    14196.90    781.94 o 
   9  11   6      153.18      118.67    112.37 o 
  10  11   6     1907.56     3109.73    614.73 o 
  11  11   6      151.03    13732.35   1295.99 o 
  12  11   6     2070.63     1813.58    284.22 o 
  13  11   6     4285.81     5446.20    504.83 o 
 -13  12   6     2596.61     2447.08    359.55 o 
 -12  12   6     8529.61     8446.27    670.36 o 
 -11  12   6     1133.87     1005.43    104.28 o 
 -10  12   6      627.33      792.42     98.44 o 
  -9  12   6    18989.18    19173.76   1069.45 o 
  -8  12   6     1374.99     1520.28    146.06 o 
  -7  12   6     4522.15     4878.73    315.88 o 
  -6  12   6       97.92      158.91     85.17 o 
  -5  12   6       13.42       62.03     74.95 o 
  -4  12   6     5375.99     5361.08    320.89 o 
  -3  12   6       86.75      100.62     74.37 o 
  -2  12   6     6237.58     7610.23    683.92 o 
  -1  12   6     9144.09     9524.32    350.33 o 
   0  12   6      160.98      270.91     94.33 o 
   1  12   6     3387.02     3494.21    244.97 o 
   2  12   6      280.09      177.57     76.47 o 
   3  12   6     7516.24     7387.68    352.66 o 
   4  12   6    11597.23    11110.99    431.84 o 
   5  12   6       62.34       69.48    103.70 o 
   6  12   6     9149.32     9203.10    344.39 o 
   7  12   6    33101.53    32781.83    845.40 o 
   8  12   6      257.47      292.65    106.77 o 
   9  12   6    14579.18    13437.68   1322.46 o 
  10  12   6     5437.30     3626.60   1445.07 o 
  11  12   6     1365.98     1299.46    249.13 o 
 -10  13   6     1351.25     1399.11    160.50 o 
  -9  13   6     4761.83     5128.26    304.03 o 
  -8  13   6     7792.81     8172.44    445.72 o 
  -7  13   6    12232.48    12822.98    740.05 o 
  -6  13   6     8735.53     8615.12    704.80 o 
  -5  13   6       11.62       95.78     84.50 o 
  -4  13   6       23.39       61.79     81.60 o 
  -3  13   6      288.32      412.72    113.04 o 
  -2  13   6     5814.70     5741.30    289.75 o 
  -1  13   6     7517.70     7697.98    381.27 o 
   0  13   6     1250.24     1359.84    141.43 o 
   1  13   6     5282.29     5527.20    571.54 o 
   2  13   6     8405.46     8471.47    352.57 o 
   3  13   6     5749.36     5914.67    461.52 o 
   4  13   6     8426.29     8587.15    358.60 o 
   5  13   6    13643.26    13672.56    648.65 o 
   6  13   6     9714.23     9230.12    662.63 o 
   7  13   6     2157.59     1829.56    290.83 o 
   8  13   6    25849.73    23925.99   1000.08 o 
   9  13   6      656.01      440.66    112.15 o 
  -7  14   6     7086.17     7075.85    415.58 o 
  -6  14   6    10999.54    11557.54    699.41 o 
  -5  14   6        4.97        9.53     92.43 o 
  -4  14   6       76.51       26.36     96.41 o 
  -3  14   6     1741.48     1663.93    165.41 o 
  -2  14   6     2636.31     2778.94    207.76 o 
  -1  14   6     1660.09     1793.87    187.98 o 
   0  14   6     9992.48    10242.61    641.17 o 
   1  14   6     8521.40     8786.98    406.17 o 
   2  14   6     6903.49     7784.25    904.08 o 
   3  14   6      524.63      408.13    116.86 o 
   4  14   6    10400.42    11385.14    481.37 o 
   5  14   6     3277.86     3416.34    223.47 o 
 -21   0   7       89.23      133.44     71.27 o 
 -19   0   7    10811.83    10410.13    663.25 o 
 -17   0   7    12099.68    12216.51    553.71 o 
 -15   0   7    12344.00    11667.00    521.68 o 
 -13   0   7    13703.55    13970.27    409.05 o 
 -11   0   7    79257.87    74729.16   3334.97 o 
  -9   0   7   262828.03   249729.42  18216.00 o 
  -7   0   7    80946.70    78406.26   2569.78 o 
  -5   0   7     2523.90     2533.83    171.75 o 
  -3   0   7    25498.86    23129.99   2237.08 o 
  -1   0   7     1042.70     1371.44    122.64 o 
   1   0   7       36.55      115.00     59.76 o 
   3   0   7    51385.32    49032.89   1604.38 o 
   5   0   7      293.12      472.22     55.73 o 
   7   0   7    12347.75    12656.55    519.69 o 
   9   0   7      355.58      299.39     49.61 o 
  11   0   7    11024.93    11804.11    322.05 o 
  13   0   7    30256.98    30698.75    937.10 o 
  15   0   7    27343.81    27677.04   1213.09 o 
  17   0   7      834.34      733.74    276.33 o 
  19   0   7     7462.71     8010.02    741.11 o 
 -22   1   7       12.81       54.20     51.89 o 
 -21   1   7     2055.56     2009.87    114.60 o 
 -20   1   7       49.39      158.32     50.82 o 
 -19   1   7     5731.04     5980.91    203.90 o 
 -18   1   7     2219.58     2252.55    102.30 o 
 -17   1   7     1794.51     1924.20     98.22 o 
 -16   1   7     4110.36     4039.15    165.57 o 
 -15   1   7     6875.66     7140.08    232.99 o 
 -14   1   7     1343.15     1862.75    172.47 o 
 -13   1   7     2993.08     3052.83     85.45 o 
 -12   1   7      457.08      461.69     61.74 o 
 -11   1   7      484.42      539.16    105.20 o 
 -10   1   7   112577.42   106852.58   3315.29 o 
  -9   1   7     3297.20     3504.59    136.88 o 
  -8   1   7    90358.91    83639.13   2267.86 o 
  -7   1   7       62.14      181.19     38.12 o 
  -6   1   7    77858.59    74921.05   2528.74 o 
  -5   1   7       84.28      162.44     49.57 o 
  -4   1   7     7285.01     6629.78    248.26 o 
  -3   1   7    15370.49    14136.39    533.85 o 
  -2   1   7     1454.89     1448.39     76.22 o 
  -1   1   7     8290.43     7567.43    275.16 o 
   0   1   7     5993.56     6393.83    178.06 o 
   1   1   7    41802.03    40686.21    935.53 o 
   2   1   7    94104.34    91451.43   2734.32 o 
   3   1   7      801.20      869.09     53.36 o 
   4   1   7    41558.52    38900.79    822.87 o 
   5   1   7   119952.56   118036.86   3786.54 o 
   6   1   7     9928.61     9757.61    165.03 o 
   7   1   7    50296.89    50335.86   1095.80 o 
   8   1   7    22896.59    23455.71    426.86 o 
   9   1   7    25448.83    25741.41    508.31 o 
  10   1   7     9434.59     9580.00    169.82 o 
  11   1   7    15905.22    16041.20    304.16 o 
  12   1   7     2753.17     2944.37     88.80 o 
  13   1   7     5756.05     5854.64    128.50 o 
  14   1   7    10774.16    11005.12    261.04 o 
  15   1   7     7276.13     7689.16    170.19 o 
  16   1   7     7408.33     6708.43    381.20 o 
  17   1   7      108.52      234.49     47.51 o 
  18   1   7     8994.27     9015.37    424.70 o 
  19   1   7     1076.76     1372.70    262.28 o 
  20   1   7    18098.96    19104.24   1294.47 o 
 -22   2   7     1246.67      945.14    309.93 o 
 -21   2   7     1998.00     1914.72    181.35 o 
 -20   2   7    12956.04    12208.78    684.41 o 
 -19   2   7     2733.63     3050.53    173.90 o 
 -18   2   7     2317.56     3136.67    283.43 o 
 -17   2   7      722.35      660.44     56.45 o 
 -16   2   7    18731.08    18925.81    527.33 o 
 -15   2   7    12541.60    12450.29    294.94 o 
 -14   2   7     6115.53     6259.89    156.85 o 
 -13   2   7     9552.55     9257.25    267.61 o 
 -12   2   7    26231.68    26791.92   1413.75 o 
 -11   2   7       86.24      207.53     35.15 o 
 -10   2   7      257.25      330.99    106.83 o 
  -9   2   7    13062.15    12344.29    352.88 o 
  -8   2   7    40492.13    39467.25    883.74 o 
  -7   2   7   182856.56   177473.73   6715.99 o 
  -6   2   7       22.07      133.39     48.56 o 
  -5   2   7   109152.92   105184.09   4531.83 o 
  -4   2   7     4636.38     4316.82    265.93 o 
  -3   2   7      141.66      316.79     47.95 o 
  -2   2   7     6471.67     6271.28    313.85 o 
  -1   2   7    22226.64    21161.50    441.62 o 
   0   2   7     2446.31     2130.46     86.44 o 
   1   2   7    19780.83    18780.61    388.04 o 
   2   2   7      768.33     1073.12     51.23 o 
   3   2   7   125025.85   118930.86   4013.71 o 
   4   2   7    57612.51    55837.33   1453.00 o 
   5   2   7     5336.74     5395.75    183.79 o 
   6   2   7   113093.80   111850.27   3488.47 o 
   7   2   7    16330.63    15254.84    403.14 o 
   8   2   7      763.93      872.89     74.66 o 
   9   2   7     1486.86     1502.12     51.77 o 
  10   2   7     6143.93     5613.68    177.85 o 
  11   2   7    24718.89    24613.20    535.78 o 
  12   2   7      334.25      353.72     48.66 o 
  13   2   7     5026.87     4861.95    108.22 o 
  14   2   7      596.98      653.77     68.05 o 
  15   2   7     3975.81     3718.24    221.19 o 
  16   2   7      879.90     1115.72    111.45 o 
  17   2   7    10156.56     9101.93    909.59 o 
  18   2   7     2211.66     2312.75    162.69 o 
  19   2   7     7867.69     7765.32    375.11 o 
  20   2   7      731.08      609.83    148.80 o 
 -22   3   7      837.16      909.30    195.84 o 
 -21   3   7    27563.60    25630.26   1846.56 o 
 -20   3   7      664.64      375.05     87.89 o 
 -19   3   7    22606.85    20844.09    662.72 o 
 -18   3   7     1462.48     1451.56    275.42 o 
 -17   3   7    16907.21    15033.78    902.34 o 
 -16   3   7      839.69      982.34    233.71 o 
 -15   3   7    26624.77    26357.90   1049.67 o 
 -14   3   7      553.34      637.51     67.59 o 
 -13   3   7    37226.62    35821.77    923.27 o 
 -12   3   7     1405.36     3507.59   1337.47 o 
 -11   3   7    82765.71    81056.20   2615.57 o 
 -10   3   7     1804.28     1796.46    114.32 o 
  -9   3   7     8432.45     8074.97    199.82 o 
  -8   3   7    52269.80    51531.86   1306.25 o 
  -7   3   7    57489.25    56876.44   1324.08 o 
  -6   3   7    71298.72    69763.58   1751.94 o 
  -5   3   7    43259.40    43555.21   1120.81 o 
  -4   3   7     3481.36     3589.09    142.43 o 
  -3   3   7    54369.59    53176.18   1619.87 o 
  -2   3   7      202.64      475.06    117.41 o 
  -1   3   7    25897.56    25318.95    738.31 o 
   0   3   7    38212.88    35129.75    937.17 o 
   1   3   7    15190.32    14388.34    632.07 o 
   2   3   7    87517.99    85175.94   3200.81 o 
   3   3   7     6076.05     5697.65    220.38 o 
   4   3   7     4144.73     4217.07    102.86 o 
   5   3   7    44594.99    42894.81   1039.53 o 
   6   3   7      246.82      341.53     39.69 o 
   7   3   7    22392.02    22551.10    414.30 o 
   8   3   7     1447.41     1541.07     69.02 o 
   9   3   7      354.07      491.61     99.84 o 
  10   3   7      907.88     1160.70    124.15 o 
  11   3   7        3.77      160.79     96.01 o 
  12   3   7      971.02     1098.79    109.61 o 
  13   3   7      999.87     1094.58    104.13 o 
  14   3   7       58.73      186.56     92.96 o 
  15   3   7     1233.38     1330.53    134.47 o 
  16   3   7        0.51      123.30     65.30 o 
  17   3   7      464.29      476.05     75.50 o 
  18   3   7     3613.71     3869.66    288.05 o 
  19   3   7     5425.35     5483.09    342.80 o 
  20   3   7      395.37      462.77    116.72 o 
 -22   4   7    13012.87     7509.35   4222.59 o 
 -21   4   7     1591.98     1392.49    174.01 o 
 -20   4   7    27733.79    25720.01   1020.86 o 
 -19   4   7     3839.38     3734.71    266.67 o 
 -18   4   7     6990.30     6816.88    621.48 o 
 -17   4   7    10602.71    10440.99    640.81 o 
 -16   4   7     2313.02     1819.19    128.56 o 
 -15   4   7     2170.92     3065.04   1575.09 o 
 -14   4   7      230.02      259.87     59.76 o 
 -13   4   7    13698.52    14066.74    639.17 o 
 -12   4   7    58405.14    56690.28   1563.66 o 
 -11   4   7     1572.35     1624.62    106.52 o 
 -10   4   7    31827.94    31703.95    890.61 o 
  -9   4   7     1794.30     2021.32    134.65 o 
  -8   4   7       28.37      215.06     83.47 o 
  -7   4   7    26784.71    26231.66    641.30 o 
  -6   4   7     6074.01     6113.56    229.23 o 
  -5   4   7     4109.05     4606.44     79.56 o 
  -4   4   7     5169.73     4672.80    185.71 o 
  -3   4   7     1153.41     1375.12     81.35 o 
  -2   4   7     2093.00     2165.06     85.47 o 
  -1   4   7    95742.13    97524.70   3000.05 o 
   0   4   7     3509.75     3705.95    127.87 o 
   1   4   7    89301.02    88806.27   2613.57 o 
   2   4   7     5037.18     5127.08    122.18 o 
   3   4   7    22525.14    21764.91    514.36 o 
   4   4   7    47697.29    48506.21   1185.32 o 
   5   4   7    19196.11    18871.75    321.15 o 
   6   4   7   108885.97   110168.02   3644.43 o 
   7   4   7    27929.39    27157.59    428.66 o 
   8   4   7     3823.03     3716.74    181.51 o 
   9   4   7     4290.26     4203.33    202.41 o 
  10   4   7    20826.42    21638.36    673.23 o 
  11   4   7    32561.42    32176.00   1305.46 o 
  12   4   7     8289.31     8086.21    311.61 o 
  13   4   7     6495.73     6748.44    275.59 o 
  14   4   7     1574.87     1587.50    145.82 o 
  15   4   7     4280.74     3958.30    196.25 o 
  16   4   7     6932.04     6930.47    285.34 o 
  17   4   7      213.13      205.82    104.76 o 
  18   4   7      224.92      248.10     76.33 o 
  19   4   7      296.41      454.78    109.42 o 
  20   4   7     1690.33     1575.20    268.46 o 
 -21   5   7    12413.17    12277.94    615.34 o 
 -20   5   7     2149.92     1235.15    432.23 o 
 -19   5   7    14366.94    11314.32   1537.72 o 
 -18   5   7     5235.92     4785.47    907.43 o 
 -17   5   7     4391.44     3578.32    586.79 o 
 -16   5   7      140.97     1981.78   1725.83 o 
 -15   5   7     5868.70     4405.79    803.38 o 
 -14   5   7    18175.17    18582.96    788.14 o 
 -13   5   7     2853.57     3325.24    473.00 o 
 -12   5   7      583.73      468.05     72.95 o 
 -11   5   7    21280.59    22215.91   2208.72 o 
 -10   5   7    42430.48    40929.83   1566.32 o 
  -9   5   7    45652.14    44681.98   1328.57 o 
  -8   5   7      270.27      407.86     65.79 o 
  -7   5   7     7867.87     7320.30    319.39 o 
  -6   5   7    16067.45    16415.08    447.76 o 
  -5   5   7     3110.23     3778.19    154.48 o 
  -4   5   7        8.08       52.71     31.75 o 
  -3   5   7      357.62      449.33     29.49 o 
  -2   5   7      203.99      380.63     35.11 o 
  -1   5   7    19129.61    19344.56    420.61 o 
   0   5   7    18970.29    18409.79    424.22 o 
   1   5   7     9752.93     9309.10    189.04 o 
   2   5   7      572.62      620.73     42.32 o 
   3   5   7     1594.46     1634.37     68.60 o 
   4   5   7    21562.83    21071.11    381.86 o 
   5   5   7    66001.59    67290.06   1637.85 o 
   6   5   7      247.34      334.05     32.60 o 
   7   5   7    48257.45    48983.14    970.50 o 
   8   5   7      107.43      120.24     62.21 o 
   9   5   7      209.32      277.46     95.75 o 
  10   5   7    22632.03    22656.72    743.88 o 
  11   5   7    45501.74    44797.76   1689.24 o 
  12   5   7    18584.31    18603.05    618.53 o 
  13   5   7      233.71      291.44     81.16 o 
  14   5   7       28.45      -10.34     88.60 o 
  15   5   7    38117.27    37605.93   1393.28 o 
  16   5   7     1095.36      891.85    126.30 o 
  17   5   7     8956.73     8803.94    407.69 o 
  18   5   7     5476.57     5167.68    298.09 o 
  19   5   7     9137.75     8414.26    486.86 o 
 -20   6   7    16729.41    15370.57    750.13 o 
 -19   6   7     8433.14     9372.27   1526.64 o 
 -18   6   7       39.19      122.04    100.81 o 
 -17   6   7     2031.99     2107.26    139.95 o 
 -16   6   7      843.84      818.80     99.19 o 
 -15   6   7    22805.45    22489.30    717.67 o 
 -14   6   7    18406.46    18686.37    653.20 o 
 -13   6   7    23014.13    23895.56   1933.58 o 
 -12   6   7    22313.45    22592.13   1040.38 o 
 -11   6   7    21698.18    22150.04    902.23 o 
 -10   6   7    17474.85    16820.67    526.92 o 
  -9   6   7    63095.63    62048.46   1865.76 o 
  -8   6   7     4662.91     4973.62    230.77 o 
  -7   6   7      147.59      345.33     58.70 o 
  -6   6   7     2645.49     2779.05    120.75 o 
  -5   6   7     7402.48     7270.64    243.34 o 
  -4   6   7     3396.04     3851.12     93.33 o 
  -3   6   7      102.76      151.38     32.99 o 
  -2   6   7    23549.91    23386.57    607.51 o 
  -1   6   7     3554.32     3964.38    552.25 o 
   0   6   7       29.29      120.97     40.33 o 
   1   6   7      536.94      658.43     52.13 o 
   2   6   7    24203.99    24229.04    479.28 o 
   3   6   7     5424.91     5342.67    189.63 o 
   4   6   7      999.63     1161.89     59.77 o 
   5   6   7     6040.44     6094.07    189.77 o 
   6   6   7     1576.01     1898.54    131.79 o 
   7   6   7    10258.05    10542.30    187.02 o 
   8   6   7    22943.83    22750.66    740.22 o 
   9   6   7    30931.57    30717.44   1109.13 o 
  10   6   7      904.89      985.66    146.04 o 
  11   6   7    21272.81    22712.31    939.92 o 
  12   6   7     8301.86     8499.04    514.11 o 
  13   6   7      868.16      930.40    122.62 o 
  14   6   7     3581.62     3722.99    266.25 o 
  15   6   7     3755.71     3615.07    250.12 o 
  16   6   7    16268.36    16257.46    783.81 o 
  17   6   7    11290.55    10907.13    416.45 o 
  18   6   7        4.49      -86.33     94.78 o 
 -20   7   7      423.28      276.11    179.97 o 
 -19   7   7       15.92      143.79    113.38 o 
 -18   7   7       58.27      110.84    126.80 o 
 -17   7   7     5370.95     4875.81    293.06 o 
 -16   7   7        7.06      130.25     59.05 o 
 -15   7   7     6372.32     6376.08    276.36 o 
 -14   7   7      616.98      642.41     93.38 o 
 -13   7   7    23218.04    23805.69   1252.80 o 
 -12   7   7     1618.27     1696.27    117.09 o 
 -11   7   7    15399.23    15240.60    561.91 o 
 -10   7   7     2648.27     3148.35    366.72 o 
  -9   7   7      897.39     1051.59     92.00 o 
  -8   7   7    29423.09    28281.30    745.54 o 
  -7   7   7     8322.14     7971.88    286.47 o 
  -6   7   7    26797.83    27153.83    848.40 o 
  -5   7   7     5216.14     4950.71    195.54 o 
  -4   7   7     1495.02     1639.02    110.36 o 
  -3   7   7     4415.06     4478.08    166.81 o 
  -2   7   7    13754.31    13739.34    319.79 o 
  -1   7   7     1766.43     2134.26    114.13 o 
   0   7   7       18.36       80.23     39.23 o 
   1   7   7    62629.94    62840.02   1891.50 o 
   2   7   7    34611.70    33768.07    877.69 o 
   3   7   7    25465.95    25527.06    544.49 o 
   4   7   7    21008.13    21320.39    987.68 o 
   5   7   7     2250.01     2497.11    115.48 o 
   6   7   7     5908.63     6296.46    339.88 o 
   7   7   7     3745.11     3725.88    113.95 o 
   8   7   7     2113.19     3295.00    642.36 o 
   9   7   7    57249.89    55835.99   2261.36 o 
  10   7   7    11015.61    11870.00    732.62 o 
  11   7   7      967.92      994.57    174.39 o 
  12   7   7    26848.45    27565.09   1365.08 o 
  13   7   7     4458.38     4243.73    261.76 o 
  14   7   7    22288.88    21675.78    977.99 o 
  15   7   7     5035.93     5063.31    310.13 o 
  16   7   7     1492.84     1623.15    210.64 o 
  17   7   7     3251.30     3122.21    271.32 o 
  18   7   7      418.11      504.75    131.58 o 
 -19   8   7      218.33      422.74    215.22 o 
 -18   8   7      124.10      184.32    177.45 o 
 -17   8   7     4367.52     3778.99    378.88 o 
 -16   8   7      992.25      871.61     80.91 o 
 -15   8   7     2767.36     2834.33    150.90 o 
 -14   8   7     3184.15     3502.10    200.95 o 
 -13   8   7     3231.62     3969.72    530.21 o 
 -12   8   7      121.85     3510.29   1897.77 o 
 -11   8   7    12949.84    13471.29    709.36 o 
 -10   8   7       26.84      128.97     74.26 o 
  -9   8   7       70.26      320.04    102.97 o 
  -8   8   7        8.39       45.77     86.94 o 
  -7   8   7    82851.03    84120.60   3285.49 o 
  -6   8   7    10877.38    10815.27    343.78 o 
  -5   8   7    16389.61    16189.48    476.89 o 
  -4   8   7    26427.18    26968.28    907.15 o 
  -3   8   7    48508.14    48443.17   1542.67 o 
  -2   8   7     9683.52    10094.54    305.36 o 
  -1   8   7    12202.56    11902.39    291.74 o 
   0   8   7    28430.21    28320.35    735.47 o 
   1   8   7    36431.55    36792.46   1051.80 o 
   2   8   7    33480.29    33018.43    885.76 o 
   3   8   7    35734.82    35953.93    988.72 o 
   4   8   7      386.67      443.12     46.45 o 
   5   8   7     2470.17     2810.18    236.31 o 
   6   8   7     7403.44     7608.13    276.45 o 
   7   8   7      458.84      526.38     46.28 o 
   8   8   7    31789.37    32544.94    681.24 o 
   9   8   7      336.14      302.02    113.13 o 
  10   8   7     6671.04     6516.96    332.81 o 
  11   8   7     7140.48     6641.78    382.00 o 
  12   8   7      178.82      208.25    109.36 o 
  13   8   7    33952.08    32864.30   1462.30 o 
  14   8   7     9696.48     9214.55    516.77 o 
  15   8   7     5682.36     5310.19    343.93 o 
  16   8   7     8698.78     8509.93    477.10 o 
  17   8   7    13289.06    13667.59    749.50 o 
 -18   9   7        7.44       65.59    195.55 o 
 -17   9   7     5172.53     4087.87    908.68 o 
 -16   9   7     1356.40     1332.23    297.06 o 
 -15   9   7     1216.49     1033.64    128.44 o 
 -14   9   7      274.84      279.54     66.09 o 
 -13   9   7      495.60      499.11    104.31 o 
 -12   9   7       33.53       23.74     74.85 o 
 -11   9   7     2905.98     4957.25   1136.43 o 
 -10   9   7      385.67      486.18     97.84 o 
  -9   9   7      640.45      745.70     85.04 o 
  -8   9   7    25703.80    26579.26    801.44 o 
  -7   9   7     1967.20     2161.79    220.04 o 
  -6   9   7    20089.91    19971.40    614.38 o 
  -5   9   7    11880.20    11844.33    352.75 o 
  -4   9   7    22321.72    22952.74    755.23 o 
  -3   9   7    60500.13    60451.41   2199.57 o 
  -2   9   7    19117.81    19180.28    587.31 o 
  -1   9   7    33128.04    33141.05    868.07 o 
   0   9   7    12691.91    12275.88    343.47 o 
   1   9   7      455.28      487.12     86.56 o 
   2   9   7    10970.46    11132.27    384.31 o 
   3   9   7      869.36      820.77     97.80 o 
   4   9   7     9495.24     9269.28    279.55 o 
   5   9   7    20646.15    21716.80   1017.10 o 
   6   9   7      109.18      257.78     99.81 o 
   7   9   7    23413.17    23387.50    564.81 o 
   8   9   7     4069.69     4058.92    226.88 o 
   9   9   7     4756.86     6012.77    818.49 o 
  10   9   7     1430.97     1440.08    167.35 o 
  11   9   7     1064.11     1093.39    213.98 o 
  12   9   7     1596.88     2259.37    671.68 o 
  13   9   7     7220.15     7120.37    550.57 o 
  14   9   7     3851.82     3431.49    354.81 o 
  15   9   7    12139.24    11805.51    966.05 o 
  16   9   7       29.04       33.77    251.87 o 
 -16  10   7      120.01      -90.46    183.60 o 
 -15  10   7     3706.13     7238.19   2938.50 o 
 -14  10   7     4151.06     4196.43    343.44 o 
 -13  10   7       10.66       10.50     83.45 o 
 -12  10   7     5981.56     6088.66    447.76 o 
 -11  10   7       70.92      106.40     60.49 o 
 -10  10   7     2104.67     2210.06    145.11 o 
  -9  10   7     2821.29     3749.54    667.91 o 
  -8  10   7    17070.13    17346.31    765.78 o 
  -7  10   7    10687.92    11069.03    384.11 o 
  -6  10   7      145.81      200.53     65.37 o 
  -5  10   7     7038.93     7083.78    273.25 o 
  -4  10   7       52.47       64.20     65.18 o 
  -3  10   7    28877.20    28993.32    965.90 o 
  -2  10   7    26026.02    26180.30    814.49 o 
  -1  10   7     3760.64     3971.93    176.48 o 
   0  10   7    43297.70    42769.37   1116.81 o 
   1  10   7    30940.26    29705.45    868.27 o 
   2  10   7     3412.01     3354.31    280.63 o 
   3  10   7     2801.82     4098.06    613.00 o 
   4  10   7      749.44      669.47     77.61 o 
   5  10   7    17188.82    17597.62    454.42 o 
   6  10   7     3384.98     3273.19    119.68 o 
   7  10   7      403.95      349.56     56.20 o 
   8  10   7     2374.80     2650.10    169.65 o 
   9  10   7     1334.09     1214.46    168.85 o 
  10  10   7    11985.21    15776.10   3763.33 o 
  11  10   7    12421.88    11890.49    626.02 o 
  12  10   7    16873.82    16007.30    799.00 o 
  13  10   7     2801.78     2689.00    269.80 o 
  14  10   7     1012.48      893.73    191.98 o 
 -15  11   7       49.61      -69.41    161.81 o 
 -14  11   7     1057.15     4626.91   2371.59 o 
 -13  11   7    16385.18    15892.31    730.71 o 
 -12  11   7     1294.27     1201.87    147.57 o 
 -11  11   7     5801.98     5840.03    589.88 o 
 -10  11   7     3987.11     7538.36   1784.53 o 
  -9  11   7    12567.21    12810.19   1105.35 o 
  -8  11   7      373.80      463.46    103.59 o 
  -7  11   7     3509.10     3668.88    187.12 o 
  -6  11   7     6755.75     6660.38    272.00 o 
  -5  11   7    27753.22    26334.62    863.30 o 
  -4  11   7       18.67      -16.34     64.69 o 
  -3  11   7      590.47      745.57    110.20 o 
  -2  11   7     6531.97     6814.70    385.62 o 
  -1  11   7    48050.63    47978.13   1716.49 o 
   0  11   7        4.99      -75.38     90.81 o 
   1  11   7    18942.23    18579.40    547.51 o 
   2  11   7     4692.41     4756.06    195.46 o 
   3  11   7       54.58      140.49     61.56 o 
   4  11   7       74.26      174.91     55.27 o 
   5  11   7      814.37     1119.25     81.26 o 
   6  11   7    15628.49    15856.50    490.28 o 
   7  11   7      180.64      183.01     69.71 o 
   8  11   7    13172.75    12679.45    623.13 o 
   9  11   7     5861.69     5482.03    453.64 o 
  10  11   7     6521.54     5640.85    396.39 o 
  11  11   7    32909.20    31722.68   1483.97 o 
  12  11   7     2374.82     2370.27    333.25 o 
  13  11   7     5170.84     4923.19    400.07 o 
 -13  12   7      177.36      242.56    211.87 o 
 -12  12   7      653.18      729.31    123.10 o 
 -11  12   7     2866.72     3024.77    449.05 o 
 -10  12   7       31.17      -62.06     74.28 o 
  -9  12   7     2589.95     2871.19    279.71 o 
  -8  12   7      478.74      501.34    116.96 o 
  -7  12   7     1671.50     1705.83    150.96 o 
  -6  12   7    13179.19    13573.89    515.13 o 
  -5  12   7     4767.79     4841.44    302.90 o 
  -4  12   7     2478.05     2579.61    162.55 o 
  -3  12   7       17.13      121.26     87.50 o 
  -2  12   7    10738.11    11117.59    430.72 o 
  -1  12   7     4801.72     5009.49    308.81 o 
   0  12   7     4914.47     5126.04    306.15 o 
   1  12   7      362.93      427.37     82.74 o 
   2  12   7     3447.76     3911.51    266.47 o 
   3  12   7     7788.53     9641.47    869.65 o 
   4  12   7      229.59      221.42     66.86 o 
   5  12   7      343.44      327.11     74.80 o 
   6  12   7     3139.21     2897.95    166.86 o 
   7  12   7    22632.05    23521.11   1763.40 o 
   8  12   7        0.30       67.48     96.38 o 
   9  12   7    11668.08    11138.84    899.64 o 
  10  12   7      862.72      508.98    221.68 o 
  11  12   7        3.76      241.71    374.10 o 
 -10  13   7     2976.06     3186.00    281.05 o 
  -9  13   7     2467.71     2622.08    211.04 o 
  -8  13   7      580.13      761.82    128.03 o 
  -7  13   7    15034.49    14896.70   1354.66 o 
  -6  13   7     1898.83     2228.96    300.68 o 
  -5  13   7     4857.32     5136.84    304.65 o 
  -4  13   7     3285.63     3343.90    514.25 o 
  -3  13   7     1256.22     1259.92    136.53 o 
  -2  13   7     5214.50     5134.84    293.88 o 
  -1  13   7     1914.31     1993.27    168.41 o 
   0  13   7      259.36      236.18    110.26 o 
   1  13   7     1329.98     1142.15    130.04 o 
   2  13   7      485.71      587.24    133.59 o 
   3  13   7     1422.71     1533.96    138.22 o 
   4  13   7       78.79      183.94     89.30 o 
   5  13   7     1386.42     1154.20    109.08 o 
   6  13   7     6100.11     5922.71    338.99 o 
   7  13   7      223.63      354.03    152.35 o 
   8  13   7     1304.17     3370.46   1398.65 o 
  -6  14   7     2171.31     2144.45    232.47 o 
  -5  14   7        0.03      249.01    122.24 o 
  -4  14   7     1663.55     1634.79    175.66 o 
  -3  14   7    21589.03    21972.57    862.86 o 
  -2  14   7      549.89      450.99    142.36 o 
  -1  14   7     9340.39     9231.01    401.80 o 
   0  14   7     2418.00     2844.10    205.74 o 
   1  14   7       27.85       17.65    105.83 o 
   2  14   7     6404.32     6755.01    314.45 o 
   3  14   7       67.70      244.82    134.84 o 
   4  14   7       77.48      275.04    147.85 o 
 -22   0   8     1658.25     1509.09    296.38 o 
 -20   0   8     7576.58     6974.52   1082.52 o 
 -18   0   8    17914.59     6948.14   6808.37 o 
 -16   0   8    19118.92    11932.44   4395.72 o 
 -14   0   8    89001.47    85421.84   4475.93 o 
 -12   0   8    92105.57    87270.48   4046.41 o 
 -10   0   8     2083.70     1724.73    122.08 o 
  -8   0   8     1438.67     1417.44    123.09 o 
  -6   0   8   190917.02   182112.98  11233.23 o 
  -4   0   8   137576.86   125586.07  14293.36 o 
  -2   0   8    16906.74    15768.23   1213.71 o 
   0   0   8      380.28      301.31     78.28 o 
   2   0   8    24679.20    23195.86    639.00 o 
   4   0   8    17568.71    17589.60    491.58 o 
   6   0   8    40859.71    41568.88   1209.40 o 
   8   0   8    12369.69    12812.60    302.52 o 
  10   0   8    70600.46    70870.01   3376.16 o 
  12   0   8   203549.08   211195.58  11827.80 o 
  14   0   8      123.01      103.13     57.57 o 
  16   0   8    30051.54    31319.61   1324.56 o 
  18   0   8     9887.82    11365.52   1420.39 o 
  20   0   8    40058.63    41083.27   4453.99 o 
 -22   1   8       53.38      160.31     81.87 o 
 -21   1   8     2988.50     2748.00    179.19 o 
 -20   1   8    10881.26     7674.00   1795.94 o 
 -19   1   8     8010.95     6191.37   1458.14 o 
 -18   1   8     1000.72      711.80    116.06 o 
 -17   1   8    44138.95    25679.22   7927.76 o 
 -16   1   8     7731.36     6611.93   1531.83 o 
 -15   1   8    43406.11    43089.13   1248.48 o 
 -14   1   8     7733.59     7278.64    295.95 o 
 -13   1   8    29543.36    28220.44    779.97 o 
 -12   1   8      383.90      386.80     61.74 o 
 -11   1   8    23795.99    23171.38    624.06 o 
 -10   1   8     3790.57     3537.60    122.99 o 
  -9   1   8    12561.13    12698.09    294.13 o 
  -8   1   8    12321.46    12292.63    230.39 o 
  -7   1   8    79046.45    77226.44   2076.27 o 
  -6   1   8    10024.14     9374.84    281.96 o 
  -5   1   8    64690.19    58504.16   2358.52 o 
  -4   1   8   149357.86   140860.53   5446.81 o 
  -3   1   8      190.17      326.03     57.15 o 
  -2   1   8    18590.76    16344.75    472.66 o 
  -1   1   8    21632.73    21951.19    726.53 o 
   0   1   8     9525.36     9433.02    252.72 o 
   1   1   8    41036.39    39015.24   1004.38 o 
   2   1   8    43486.16    42909.23    990.99 o 
   3   1   8    55782.54    54886.51   1376.72 o 
   4   1   8    94123.50    89516.04   2587.73 o 
   5   1   8      302.31      415.63     38.57 o 
   6   1   8     8885.83     8399.40    142.60 o 
   7   1   8     8595.69     8439.71    162.32 o 
   8   1   8     1139.71     1361.99     99.76 o 
   9   1   8      698.35      813.82     47.87 o 
  10   1   8     6631.06     6630.83    152.12 o 
  11   1   8    98226.73   101105.19   2909.80 o 
  12   1   8    14980.61    15123.32    296.02 o 
  13   1   8    41040.47    41053.35    854.37 o 
  14   1   8     2750.32     2648.21     60.73 o 
  15   1   8     4005.65     4163.81    145.83 o 
  16   1   8     1161.85     1267.91     71.89 o 
  17   1   8      155.30       44.36     92.51 o 
  18   1   8      770.33      830.86    106.35 o 
  19   1   8    17873.38    17945.25   1505.00 o 
  20   1   8     2124.95     2165.24    286.87 o 
 -22   2   8    11916.65    10748.21    948.13 o 
 -21   2   8     6994.92     6226.75    478.55 o 
 -20   2   8     8851.57     8304.43    461.81 o 
 -19   2   8      920.71      991.23    137.25 o 
 -18   2   8    11346.16     8124.33   1568.31 o 
 -17   2   8    12212.35     8161.04   2153.36 o 
 -16   2   8    75799.26    28489.98  19626.43 o 
 -15   2   8      391.58      577.99     78.18 o 
 -14   2   8    17053.48    17169.43    733.30 o 
 -13   2   8     2883.46     2929.47    134.33 o 
 -12   2   8     4047.89     4051.36    144.54 o 
 -11   2   8    23228.89    22831.11    510.70 o 
 -10   2   8      139.27      137.36     41.52 o 
  -9   2   8     4006.12     4113.25     93.99 o 
  -8   2   8    81770.67    78517.81   2252.84 o 
  -7   2   8    19767.58    18688.91    543.02 o 
  -6   2   8    87954.65    87172.50   3563.47 o 
  -5   2   8    27733.20    25975.67   1155.30 o 
  -4   2   8     1327.81     1345.75     83.53 o 
  -3   2   8   266421.38   247017.56  12201.60 o 
  -2   2   8    13523.67    12708.80    310.80 o 
  -1   2   8   104214.49    96380.73   3147.14 o 
   0   2   8     7727.63     6568.15    295.09 o 
   1   2   8     2302.52     2102.35    112.22 o 
   2   2   8    39035.28    37504.77    936.91 o 
   3   2   8    38250.28    36589.40    807.34 o 
   4   2   8      341.20      465.81     40.96 o 
   5   2   8    42175.89    41107.92    877.99 o 
   6   2   8     9708.51     9912.87    249.99 o 
   7   2   8     9207.17     8845.54    345.79 o 
   8   2   8     2710.46     2796.57     74.99 o 
   9   2   8    20263.98    19980.29    413.65 o 
  10   2   8     1336.97     1363.17     50.56 o 
  11   2   8    19834.11    19179.89    330.06 o 
  12   2   8    28644.95    28657.44    572.61 o 
  13   2   8      138.89      246.71     55.75 o 
  14   2   8    16740.17    16615.96    351.65 o 
  15   2   8     1551.62     1828.31    128.16 o 
  16   2   8     1272.61     1329.12    106.99 o 
  17   2   8    27466.48    27621.54    850.64 o 
  18   2   8      155.51      315.94     98.72 o 
  19   2   8    10769.13    10681.62    454.24 o 
  20   2   8      304.07      341.93    188.27 o 
 -22   3   8     3936.48     3999.98    371.65 o 
 -21   3   8      549.33      635.21    124.75 o 
 -20   3   8     5644.50     5107.54    299.13 o 
 -19   3   8     5441.34     5286.70    284.85 o 
 -18   3   8     5894.77     5701.70    252.62 o 
 -17   3   8     3995.37     3589.60    263.17 o 
 -16   3   8     2425.80     2495.82    171.43 o 
 -15   3   8    18174.47    19402.34   1525.48 o 
 -14   3   8     4945.80     5047.85    224.83 o 
 -13   3   8      632.41      815.74     82.72 o 
 -12   3   8     1973.10     1980.32    101.81 o 
 -11   3   8     5011.24     5003.91    178.18 o 
 -10   3   8    38782.15    36998.17    795.53 o 
  -9   3   8    11862.63    11817.83    292.86 o 
  -8   3   8     8860.38     8424.96    294.15 o 
  -7   3   8    17393.24    16556.53    516.42 o 
  -6   3   8    66880.50    67556.46   2347.31 o 
  -5   3   8        8.70      103.32     56.66 o 
  -4   3   8    75281.28    72462.97   2724.62 o 
  -3   3   8     4259.64     4724.59    186.60 o 
  -2   3   8   306892.97   294855.50  18574.72 o 
  -1   3   8     3806.42     4597.65    608.00 o 
   0   3   8    68743.48    64178.85   2418.29 o 
   1   3   8      916.84      899.85     61.15 o 
   2   3   8      489.68      547.41     48.29 o 
   3   3   8     8362.13     8361.96    186.30 o 
   4   3   8      304.77      455.30     63.82 o 
   5   3   8     2705.19     2712.80     91.86 o 
   6   3   8    21032.84    21180.74    375.21 o 
   7   3   8      149.27      224.96     32.10 o 
   8   3   8    54885.00    56611.94   1269.59 o 
   9   3   8    14497.59    14414.43    262.50 o 
  10   3   8    22615.38    22816.02    699.23 o 
  11   3   8    16010.47    16111.00    473.70 o 
  12   3   8     2614.99     2798.52    218.40 o 
  13   3   8     1752.16     1954.49    152.38 o 
  14   3   8     4606.25     4374.95    325.49 o 
  15   3   8     1060.86     1097.11    118.01 o 
  16   3   8    29901.35    30136.96   1005.34 o 
  17   3   8      452.42      583.60     95.11 o 
  18   3   8    36240.59    35546.34   1141.90 o 
  19   3   8      235.41      203.47    123.96 o 
  20   3   8       54.04      292.82    146.71 o 
 -22   4   8     7868.34     8457.08    923.34 o 
 -21   4   8     7001.80     6050.42    402.48 o 
 -20   4   8      641.55      647.38     93.50 o 
 -19   4   8     7221.27     6736.37    310.45 o 
 -18   4   8    13696.24    12997.73    479.69 o 
 -17   4   8     1104.35     1174.80    135.93 o 
 -16   4   8      142.18      117.06     67.66 o 
 -15   4   8      222.89      260.29     74.73 o 
 -14   4   8     1042.13     1080.70     76.08 o 
 -13   4   8       19.22      118.90     48.83 o 
 -12   4   8      141.15      234.14     81.56 o 
 -11   4   8      320.11      589.74     84.26 o 
 -10   4   8     1174.79     1312.83     91.44 o 
  -9   4   8     8544.62     8371.02    261.46 o 
  -8   4   8     1926.44     2015.59    115.63 o 
  -7   4   8    40568.27    40468.52   1013.56 o 
  -6   4   8    10625.54    10143.20    157.64 o 
  -5   4   8     4171.48     3728.53    150.21 o 
  -4   4   8      632.67      594.69     91.73 o 
  -3   4   8   109642.53   106959.89   4305.11 o 
  -2   4   8    43772.32    42118.39   1190.43 o 
  -1   4   8    68641.21    66693.44   2151.98 o 
   0   4   8     2958.75     2882.68     96.97 o 
   1   4   8       34.06      252.35     86.25 o 
   2   4   8   100289.31    97001.92   3468.25 o 
   3   4   8       55.27      242.06     55.54 o 
   4   4   8      776.42      938.86     53.91 o 
   5   4   8    23046.60    23234.93    483.04 o 
   6   4   8    27009.14    27857.73    727.35 o 
   7   4   8    14651.10    14496.09    244.33 o 
   8   4   8    14936.45    14960.99    243.55 o 
   9   4   8     4000.90     4268.87    215.00 o 
  10   4   8    44843.82    44505.67   1569.34 o 
  11   4   8       23.45       46.96     92.57 o 
  12   4   8     1434.85     1674.62    136.18 o 
  13   4   8       86.20      157.62     85.82 o 
  14   4   8     1384.46     1410.43    195.88 o 
  15   4   8       10.97       16.49     63.63 o 
  16   4   8      614.68      644.07     99.74 o 
  17   4   8     3668.08     3615.78    240.53 o 
  18   4   8      895.84      952.27    119.35 o 
  19   4   8     2079.95     1678.59    238.30 o 
 -21   5   8      711.96      413.91    180.88 o 
 -20   5   8    13937.31    12495.45    621.58 o 
 -19   5   8     4973.65     4647.70    425.21 o 
 -18   5   8    15207.03    14981.86    668.50 o 
 -17   5   8       43.35      123.21     67.30 o 
 -16   5   8      387.80      393.38     76.72 o 
 -15   5   8     2595.41     2552.59    118.51 o 
 -14   5   8    17447.83    17172.89    793.11 o 
 -13   5   8    10013.38     9821.33    275.70 o 
 -12   5   8     1424.81     1485.04    120.95 o 
 -11   5   8    10689.93    11075.17    801.76 o 
 -10   5   8    37591.00    36698.27   1161.07 o 
  -9   5   8    16779.56    16916.35   1133.92 o 
  -8   5   8    12071.53    11958.09    413.85 o 
  -7   5   8     3494.39     3242.29    129.50 o 
  -6   5   8     4822.90     4864.22    158.35 o 
  -5   5   8    18935.82    18353.12    395.38 o 
  -4   5   8    47864.21    48329.05   1104.42 o 
  -3   5   8      226.42      467.06     60.44 o 
  -2   5   8    29505.40    29232.65    582.68 o 
  -1   5   8    14590.71    14188.70    264.82 o 
   0   5   8      757.81     1018.40     52.81 o 
   1   5   8     5984.65     5677.72    122.70 o 
   2   5   8     9369.75     9799.94    214.20 o 
   3   5   8    41362.39    41492.01    917.85 o 
   4   5   8     6205.19     6225.35    146.24 o 
   5   5   8     1147.26     1631.26    301.84 o 
   6   5   8    24969.22    25125.78    466.27 o 
   7   5   8     9582.70     9473.56    154.60 o 
   8   5   8      740.00      757.05     90.25 o 
   9   5   8     8176.96     8058.82    328.78 o 
  10   5   8    12374.84    11952.61    549.61 o 
  11   5   8     5761.73     6417.97    355.48 o 
  12   5   8        8.35        3.10     73.59 o 
  13   5   8     2445.78     2864.65    240.65 o 
  14   5   8     2376.23     2570.98    199.07 o 
  15   5   8    13331.68    13929.73    623.09 o 
  16   5   8     1428.36     1472.51    304.99 o 
  17   5   8     5411.20     5802.28    390.38 o 
  18   5   8     3841.74     3876.01    265.22 o 
  19   5   8     1160.37      891.79    284.72 o 
 -20   6   8     1524.87     1230.28    340.11 o 
 -19   6   8     3216.88     4437.90   1589.74 o 
 -18   6   8      791.35      763.23    112.77 o 
 -17   6   8     8147.87     8160.16    654.57 o 
 -16   6   8     1074.82     1163.04     98.18 o 
 -15   6   8     1200.13     1402.47    135.87 o 
 -14   6   8     5285.49     6256.48    638.02 o 
 -13   6   8     4873.96     5177.89    303.88 o 
 -12   6   8     7300.62     7514.80    934.20 o 
 -11   6   8     4035.44     5115.94    570.93 o 
 -10   6   8     3384.45     4507.11    795.58 o 
  -9   6   8     6701.88     8810.79   1557.22 o 
  -8   6   8    32293.96    31743.40    855.61 o 
  -7   6   8      110.93       65.59     74.33 o 
  -6   6   8      637.65      864.44     87.35 o 
  -5   6   8       29.56      124.12     54.58 o 
  -4   6   8     6752.11     6523.53    184.36 o 
  -3   6   8     7836.46     7886.34    196.68 o 
  -2   6   8     2101.66     2594.03    358.01 o 
  -1   6   8    61904.66    61549.22   1628.01 o 
   0   6   8    26226.39    26198.09    543.92 o 
   1   6   8     5710.23     5959.74    138.94 o 
   2   6   8      244.37      292.46     43.90 o 
   3   6   8    37160.71    36529.68    824.05 o 
   4   6   8    30826.32    30623.06    688.36 o 
   5   6   8     1546.65     1595.05    108.22 o 
   6   6   8    46318.01    46035.96   1037.69 o 
   7   6   8    47824.31    48445.09   1063.59 o 
   8   6   8     3399.72     3333.70    209.30 o 
   9   6   8     2315.69     2195.87    174.84 o 
  10   6   8    11819.12    11177.81    424.32 o 
  11   6   8    21999.12    21694.12    873.41 o 
  12   6   8    13924.04    14051.95    589.31 o 
  13   6   8      196.38      141.53    117.20 o 
  14   6   8     7140.70     6355.39    365.81 o 
  15   6   8      202.29      182.05    107.05 o 
  16   6   8    28049.40    28529.38   1446.34 o 
  17   6   8     3078.70     2792.04    247.48 o 
  18   6   8       23.11      104.11     99.34 o 
 -20   7   8      183.08      283.49    133.80 o 
 -19   7   8     1853.36     1771.26    240.84 o 
 -18   7   8     1288.18     1277.34    348.47 o 
 -17   7   8     9330.81     8937.15    902.84 o 
 -16   7   8    13200.66    12420.55    362.05 o 
 -15   7   8     9800.00     9717.61    399.89 o 
 -14   7   8     3350.31     3424.37    220.57 o 
 -13   7   8      682.84      785.59     80.33 o 
 -12   7   8      429.89      577.26     79.51 o 
 -11   7   8    12032.05    12000.91    455.24 o 
 -10   7   8     1914.34     2222.23    145.84 o 
  -9   7   8     1856.94     1989.82    150.16 o 
  -8   7   8     4570.01     4705.11    229.96 o 
  -7   7   8     2350.19     2584.12    146.40 o 
  -6   7   8     4126.90     3988.49    172.54 o 
  -5   7   8      108.82      212.69     65.59 o 
  -4   7   8     7597.24     7728.13    182.87 o 
  -3   7   8     6896.86     6892.94    183.02 o 
  -2   7   8    29382.07    28736.81    785.82 o 
  -1   7   8     2681.27     2602.91    116.09 o 
   0   7   8    78565.38    79553.05   2546.97 o 
   1   7   8       21.37       67.94     53.30 o 
   2   7   8     7768.74     7868.44    352.45 o 
   3   7   8     7813.19     7762.59    217.19 o 
   4   7   8    18886.40    18145.88    364.27 o 
   5   7   8    19852.37    18917.31    431.29 o 
   6   7   8    34922.76    34517.12    753.19 o 
   7   7   8     8449.26     8383.52    178.32 o 
   8   7   8    69145.75    67229.31   1632.43 o 
   9   7   8      550.57     1891.17   1071.87 o 
  10   7   8      252.30      274.55     92.78 o 
  11   7   8     6385.18     6265.66    315.19 o 
  12   7   8     9684.47     9919.57    451.76 o 
  13   7   8       43.01        0.01     90.88 o 
  14   7   8      135.90       22.11    155.68 o 
  15   7   8     3728.99     3537.53    744.65 o 
  16   7   8        2.40      -12.38    259.92 o 
  17   7   8     3724.91     3516.00    350.91 o 
 -19   8   8     4872.52     4703.66    411.25 o 
 -18   8   8      443.19      467.88    176.62 o 
 -17   8   8     4970.18     5109.98    509.85 o 
 -16   8   8    34749.32    33692.88   1034.91 o 
 -15   8   8      357.98      327.70     73.17 o 
 -14   8   8     1778.69     2199.79    164.99 o 
 -13   8   8     1345.77     1763.39    131.94 o 
 -12   8   8    38952.53    39989.09   1952.27 o 
 -11   8   8      876.38     1092.47    119.26 o 
 -10   8   8     6365.41     6348.64    279.70 o 
  -9   8   8      384.45      461.88     71.91 o 
  -8   8   8    31937.30    32287.78    978.22 o 
  -7   8   8    14665.04    15680.88    796.57 o 
  -6   8   8     4335.77     4389.39    235.91 o 
  -5   8   8     3210.26     3284.55    218.65 o 
  -4   8   8    17859.53    18140.50    509.48 o 
  -3   8   8      350.30      481.65     61.65 o 
  -2   8   8     5881.08     5824.97    196.88 o 
  -1   8   8     8212.52     8252.53    248.63 o 
   0   8   8      723.06     1454.40    335.17 o 
   1   8   8     6625.21     6643.91    266.56 o 
   2   8   8     4171.78     4365.19    189.86 o 
   3   8   8       51.01      257.29     84.55 o 
   4   8   8     6883.13     7185.53    256.25 o 
   5   8   8    24023.36    23166.64    523.80 o 
   6   8   8     8648.14     8671.02    304.48 o 
   7   8   8    41831.45    43646.01   1056.84 o 
   8   8   8     3395.42     3485.86    228.57 o 
   9   8   8     1893.70     1818.72    164.54 o 
  10   8   8      549.51      535.03    136.70 o 
  11   8   8     1412.71     1616.54    173.73 o 
  12   8   8      913.61      944.51    167.24 o 
  13   8   8     4903.58     5775.15    512.51 o 
  14   8   8       98.76      -26.72    323.08 o 
  15   8   8       44.56      -89.08    340.70 o 
  16   8   8        6.71     1374.93    700.82 o 
 -18   9   8     6830.28     5844.73    635.64 o 
 -17   9   8     5560.84     5245.03    779.32 o 
 -16   9   8      505.07      427.00    185.52 o 
 -15   9   8    23946.60    23560.63    949.23 o 
 -14   9   8      512.00      567.86    115.91 o 
 -13   9   8     1799.89     1863.02    138.96 o 
 -12   9   8      262.59      323.41     76.79 o 
 -11   9   8    16938.99    17336.10    598.86 o 
 -10   9   8       25.49       98.17     59.54 o 
  -9   9   8     3292.52     3989.75    448.82 o 
  -8   9   8     6985.24     7051.68    284.68 o 
  -7   9   8    10996.35    11172.21    727.55 o 
  -6   9   8    15186.74    14653.40    493.04 o 
  -5   9   8       81.04      200.14     65.38 o 
  -4   9   8    10438.36    10072.67    348.56 o 
  -3   9   8     3215.60     3783.13    347.61 o 
  -2   9   8      293.98      298.10     55.00 o 
  -1   9   8     2447.69     2579.88    103.96 o 
   0   9   8     1611.88     1844.01    219.51 o 
   1   9   8    18777.34    18987.58    567.44 o 
   2   9   8     5709.52     5953.62    221.42 o 
   3   9   8     5256.02     5736.97    457.48 o 
   4   9   8    40477.38    41166.02   1162.17 o 
   5   9   8    31571.95    31930.97    844.29 o 
   6   9   8    15587.00    15703.50    405.27 o 
   7   9   8     6083.58     6355.49    213.49 o 
   8   9   8     1239.79     1372.09     66.51 o 
   9   9   8    15369.82    14757.07    809.53 o 
  10   9   8      534.00      405.12    118.18 o 
  11   9   8     8842.94     9241.29    465.66 o 
  12   9   8    10564.81    10159.91    528.75 o 
  13   9   8      591.49      424.18    165.18 o 
  14   9   8     3285.61     3901.75    664.46 o 
  15   9   8      630.47      337.70    234.42 o 
 -16  10   8     6727.43     6283.08    691.76 o 
 -15  10   8    15403.24    15333.71   1578.91 o 
 -14  10   8     3987.29     4229.79    320.52 o 
 -13  10   8    16531.34    16932.76   1078.49 o 
 -12  10   8      348.97      483.29     98.69 o 
 -11  10   8     4379.57     4428.25    228.67 o 
 -10  10   8      169.47      177.79     82.68 o 
  -9  10   8    16020.15    16509.08    717.84 o 
  -8  10   8     6079.09     6467.41    313.63 o 
  -7  10   8        2.99      -11.71     83.63 o 
  -6  10   8      395.08      492.83    134.37 o 
  -5  10   8     2831.50     2797.56    152.11 o 
  -4  10   8     3066.99     3255.94    173.63 o 
  -3  10   8      974.84      827.52    107.65 o 
  -2  10   8     8747.22     8632.47    322.67 o 
  -1  10   8      114.35      225.19     61.14 o 
   0  10   8     1479.60     2481.44    411.15 o 
   1  10   8     1124.72     1271.00    140.21 o 
   2  10   8    20992.35    20565.85    673.67 o 
   3  10   8    11378.91    11552.95    323.41 o 
   4  10   8     1559.77     1816.20    161.99 o 
   5  10   8     5655.87     6079.23    289.62 o 
   6  10   8    30021.96    29774.79    770.31 o 
   7  10   8      406.73      394.59     64.67 o 
   8  10   8     1383.30     1372.59    142.97 o 
   9  10   8     1643.27     1392.65    250.38 o 
  10  10   8    26117.12    26211.62   2916.67 o 
  11  10   8     2782.73     2678.47    753.13 o 
  12  10   8     2480.53     3865.39   2068.65 o 
  13  10   8        3.51      115.39    224.70 o 
  14  10   8     2205.16     1806.49    279.00 o 
 -15  11   8     6621.12     5728.19    555.37 o 
 -14  11   8    36831.36    33884.20   2397.05 o 
 -13  11   8     1287.28     1486.63    136.34 o 
 -12  11   8     1771.53     1891.25    301.56 o 
 -11  11   8     4353.20     4189.40    633.68 o 
 -10  11   8    29865.09    31440.12   1427.35 o 
  -9  11   8     3976.65     4570.33    640.43 o 
  -8  11   8     4395.11     4541.34    281.25 o 
  -7  11   8    19345.88    19330.90    756.52 o 
  -6  11   8    12847.59    12598.67    585.82 o 
  -5  11   8     1910.30     2978.73   1052.82 o 
  -4  11   8     1157.03     1216.17    124.29 o 
  -3  11   8      150.82      182.01     76.31 o 
  -2  11   8      114.06      172.27     74.16 o 
  -1  11   8      683.29      699.33    123.95 o 
   0  11   8       15.88      192.20     70.35 o 
   1  11   8        0.22      -16.66     67.57 o 
   2  11   8     1950.06     1995.87    108.88 o 
   3  11   8      717.39      906.65     85.36 o 
   4  11   8     4029.82     4330.47    183.82 o 
   5  11   8     1149.59     1115.46     92.84 o 
   6  11   8      119.80      161.11     69.90 o 
   7  11   8     1677.47     1673.67    165.99 o 
   8  11   8       33.68      -10.94    123.90 o 
   9  11   8      974.64      884.98    271.24 o 
  10  11   8     5944.56     5183.80   1010.76 o 
  11  11   8     1160.62     7818.40   5206.60 o 
  12  11   8      310.50      269.64    399.61 o 
 -12  12   8     4147.82     4056.03    228.21 o 
 -11  12   8       21.19      137.37    110.48 o 
 -10  12   8       68.41      200.47    109.30 o 
  -9  12   8     3521.45     4466.29    541.33 o 
  -8  12   8    10800.55    10754.73    495.28 o 
  -7  12   8      118.28        0.99     81.04 o 
  -6  12   8    11670.95    13314.55    735.16 o 
  -5  12   8       22.08       80.93     82.58 o 
  -4  12   8      400.64      345.02    166.55 o 
  -3  12   8      427.53      627.30    184.06 o 
  -2  12   8     7739.65     7998.22    341.61 o 
  -1  12   8    10380.19    10550.85    399.28 o 
   0  12   8     1845.69     1871.86    189.59 o 
   1  12   8       52.07       80.27     97.65 o 
   2  12   8     1546.01     1582.34    127.67 o 
   3  12   8    26090.46    25136.35    776.78 o 
   4  12   8    13558.70    13548.06    446.22 o 
   5  12   8     1745.73     1776.72    110.34 o 
   6  12   8    23478.38    22730.45    596.90 o 
   7  12   8    12508.87    12839.68    779.54 o 
   8  12   8        5.85     4965.84   3954.86 o 
   9  12   8     2260.98     1878.25    393.56 o 
  10  12   8     1798.62     1536.29    218.88 o 
 -10  13   8      673.77      764.83    164.30 o 
  -9  13   8     1243.77      982.47    163.39 o 
  -8  13   8       89.19      226.76    117.59 o 
  -7  13   8      155.40      165.66    102.90 o 
  -6  13   8     4517.81     4605.16    321.46 o 
  -5  13   8     4548.71     5381.20    370.71 o 
  -4  13   8     1195.31     1113.57    157.05 o 
  -3  13   8      174.78      169.47     91.64 o 
  -2  13   8     7304.46     7566.98    443.62 o 
  -1  13   8     1481.65     1579.33    141.51 o 
   0  13   8     1806.69     1795.48    198.47 o 
   1  13   8      112.40       87.29     91.79 o 
   2  13   8    12534.08    12756.38    503.00 o 
   3  13   8     3606.05     3379.11    283.57 o 
   4  13   8    18580.24    17968.00    511.85 o 
   5  13   8    19699.26    18977.78   1043.09 o 
   6  13   8     2412.18     2151.05    361.08 o 
   7  13   8      595.09      641.27    191.96 o 
  -5  14   8      101.18      190.09     92.81 o 
  -4  14   8     2505.40     2749.15    215.52 o 
  -3  14   8      684.11      641.22    151.51 o 
  -2  14   8       43.33       68.84    124.12 o 
  -1  14   8     4336.64     4190.93    360.85 o 
   0  14   8      146.47      165.32    151.65 o 
   1  14   8    13495.90    14329.04    557.92 o 
   2  14   8      498.73      537.30    110.69 o 
   3  14   8     2649.52     2881.49    177.51 o 
 -21   0   9     8859.76     7589.70   1502.94 o 
 -19   0   9      394.07      610.47    153.05 o 
 -17   0   9     1374.92     1519.94    137.80 o 
 -15   0   9   108247.65   103684.99   8445.12 o 
 -13   0   9    84090.59    80606.20   4031.36 o 
 -11   0   9     3920.96     3810.20    190.00 o 
  -9   0   9    20118.23    19409.56    510.16 o 
  -7   0   9    43121.82    42993.04   1239.68 o 
  -5   0   9    39491.14    36350.96   3164.19 o 
  -3   0   9    27421.26    24905.92   2289.80 o 
  -1   0   9   116352.37   108470.50   6519.12 o 
   1   0   9      104.01      167.85     55.39 o 
   3   0   9   122081.62   122491.12   6373.79 o 
   5   0   9      155.70      358.23     81.38 o 
   7   0   9     5266.10     5105.23    170.57 o 
   9   0   9    62062.21    63391.53   2259.02 o 
  11   0   9    73520.85    75280.60   3237.59 o 
  13   0   9      135.79      136.87     45.40 o 
  15   0   9      120.70      252.79     69.27 o 
  17   0   9    10793.88    11055.39    420.58 o 
  19   0   9      372.73      369.24    225.92 o 
 -22   1   9     3469.98     3424.53    199.35 o 
 -21   1   9     3192.64     3322.21    211.57 o 
 -20   1   9      842.02      894.76    115.46 o 
 -19   1   9     2754.60     2787.43    273.16 o 
 -18   1   9     1079.65     1029.54    101.24 o 
 -17   1   9      461.50      527.75     84.11 o 
 -16   1   9    19722.68    19280.29    597.36 o 
 -15   1   9     3784.82     3942.14    194.48 o 
 -14   1   9    46114.10    44458.12   1327.18 o 
 -13   1   9     1405.32     1494.08     99.81 o 
 -12   1   9    11322.70    10928.95    293.75 o 
 -11   1   9      261.25      333.25     44.67 o 
 -10   1   9      720.65      697.87     66.39 o 
  -9   1   9      167.64      236.50     58.38 o 
  -8   1   9     3906.63     3633.36    123.66 o 
  -7   1   9    26399.26    26177.25    719.04 o 
  -6   1   9     8503.92     8669.17    335.25 o 
  -5   1   9    13871.59    13158.66    410.88 o 
  -4   1   9     5017.74     4825.65    214.33 o 
  -3   1   9     3141.26     2812.23    124.73 o 
  -2   1   9    65866.73    57741.28   2285.58 o 
  -1   1   9      744.67     1151.98    107.65 o 
   0   1   9    29222.16    28138.89    822.81 o 
   1   1   9    55102.34    51766.09   1332.36 o 
   2   1   9    78402.81    75830.67   2119.76 o 
   3   1   9    12769.56    12216.96    264.96 o 
   4   1   9   156079.78   154727.14   5940.73 o 
   5   1   9    27220.61    25584.86    578.95 o 
   6   1   9      525.53      638.89     57.12 o 
   7   1   9     4675.19     4756.24    132.57 o 
   8   1   9      990.06     1105.70    144.54 o 
   9   1   9    51306.45    51841.86   1272.95 o 
  10   1   9    66564.96    67165.97   1736.70 o 
  11   1   9    37741.78    38509.90    809.96 o 
  12   1   9    34399.00    35395.05    786.28 o 
  13   1   9       53.62      122.71     31.70 o 
  14   1   9      114.26      160.26     33.10 o 
  15   1   9     3034.15     2942.31    101.79 o 
  16   1   9      894.60      947.80     71.34 o 
  17   1   9      855.31      830.36    104.66 o 
  18   1   9     1548.25     1473.51    173.73 o 
  19   1   9      764.99      695.64    229.02 o 
  20   1   9     1533.56     1857.83    321.43 o 
 -22   2   9       47.86       95.91     73.13 o 
 -21   2   9       17.02      104.92     74.02 o 
 -20   2   9     7287.83     7104.89    388.29 o 
 -19   2   9     4168.95     4309.50    205.03 o 
 -18   2   9      819.17      895.03     89.19 o 
 -17   2   9     5286.42     5804.93    322.15 o 
 -16   2   9    46856.50    48003.13   3379.15 o 
 -15   2   9     2493.61     2633.19    197.94 o 
 -14   2   9     9703.25     9712.18    358.66 o 
 -13   2   9     2704.02     2746.92    124.48 o 
 -12   2   9    49511.06    48407.92   1311.68 o 
 -11   2   9    10143.99    10201.32    262.37 o 
 -10   2   9    13666.91    13211.03    351.55 o 
  -9   2   9     6476.53     6023.12    161.79 o 
  -8   2   9     4171.73     4367.53    412.09 o 
  -7   2   9     9896.45    10064.52    303.08 o 
  -6   2   9    15478.48    14590.77    917.70 o 
  -5   2   9    19721.55    18483.12    675.46 o 
  -4   2   9    51588.06    47687.07   1360.08 o 
  -3   2   9    18726.94    17720.61    479.50 o 
  -2   2   9     7271.95     6962.81    206.65 o 
  -1   2   9    76800.03    70946.63   2077.89 o 
   0   2   9     7509.87     6728.77    234.02 o 
   1   2   9    11457.70    10764.12    293.93 o 
   2   2   9    40812.61    39814.44   1010.34 o 
   3   2   9   209813.16   203603.73   9216.14 o 
   4   2   9     2092.72     2163.86     91.88 o 
   5   2   9    50905.30    47222.44   1114.84 o 
   6   2   9     6754.18     6773.61    186.40 o 
   7   2   9      622.08      836.86     56.97 o 
   8   2   9    21010.88    20087.43    516.74 o 
   9   2   9      501.82      626.86     53.45 o 
  10   2   9    29506.91    29392.44    604.49 o 
  11   2   9    42196.62    41938.23    909.31 o 
  12   2   9     1695.74     1646.76     58.58 o 
  13   2   9    51805.59    50940.46   1094.90 o 
  14   2   9     2389.30     2567.76     85.45 o 
  15   2   9     3857.65     4043.45    157.03 o 
  16   2   9      980.22     1084.35    117.58 o 
  17   2   9     2046.32     2869.58    309.45 o 
  18   2   9     4184.30     3792.53    281.24 o 
  19   2   9      314.65      406.10    106.18 o 
 -22   3   9      168.27      129.38    161.50 o 
 -21   3   9    12739.82    12011.93    794.61 o 
 -20   3   9     2976.76     3049.14    242.36 o 
 -19   3   9    10530.38     9972.31    420.89 o 
 -18   3   9     3591.37     3419.96    240.46 o 
 -17   3   9    44062.43    41578.13   1433.47 o 
 -16   3   9     5436.71     5513.83    250.50 o 
 -15   3   9    49734.55    47948.63   1613.89 o 
 -14   3   9      450.38      428.29     88.03 o 
 -13   3   9    37343.21    35847.97   1010.54 o 
 -12   3   9     1943.64     1889.93     67.65 o 
 -11   3   9   101732.55    97414.09   2823.75 o 
 -10   3   9     7682.87     7358.16    458.52 o 
  -9   3   9      483.69      628.79     58.02 o 
  -8   3   9      330.86      346.52     40.15 o 
  -7   3   9     1508.71     1506.95     64.95 o 
  -6   3   9    14101.24    13225.85    766.63 o 
  -5   3   9    50158.26    46136.46   2076.55 o 
  -4   3   9     5423.53     5189.83    447.34 o 
  -3   3   9    95371.17    89062.08   3249.75 o 
  -2   3   9     1897.78     2441.04    398.41 o 
  -1   3   9    41871.86    40265.87   1642.67 o 
   0   3   9    29771.38    27392.90    656.34 o 
   1   3   9     6322.22     6181.35    192.76 o 
   2   3   9    36704.30    33528.95   1244.98 o 
   3   3   9      275.51      395.05     46.47 o 
   4   3   9    18982.34    18461.18    394.99 o 
   5   3   9     1587.81     1936.78     76.27 o 
   6   3   9    18164.27    18304.68    351.49 o 
   7   3   9    11291.58    11001.73    315.75 o 
   8   3   9    17655.70    17500.63    369.90 o 
   9   3   9    35781.45    36159.41    694.15 o 
  10   3   9    12779.85    12771.65    237.05 o 
  11   3   9     3626.97     3136.44    200.29 o 
  12   3   9    22309.43    22074.88    673.14 o 
  13   3   9      619.73      705.17     84.66 o 
  14   3   9    12183.10    11991.45    419.93 o 
  15   3   9     4791.79     5270.70    266.97 o 
  16   3   9      588.87      806.38    156.70 o 
  17   3   9     3105.89     3629.91    224.86 o 
  18   3   9       13.61      351.62    102.20 o 
  19   3   9    11498.41    11366.65    567.97 o 
 -21   4   9     4489.51     3812.32    386.47 o 
 -20   4   9     6524.39     6089.58    274.38 o 
 -19   4   9     4142.23     4559.58    446.59 o 
 -18   4   9      797.46      878.87    117.63 o 
 -17   4   9     5140.79     5068.37    222.99 o 
 -16   4   9    15399.96    14352.74    508.38 o 
 -15   4   9     3953.68     4058.66    230.75 o 
 -14   4   9     2612.35     3001.76    250.03 o 
 -13   4   9      154.82      220.90     62.02 o 
 -12   4   9    29499.45    28714.80    821.82 o 
 -11   4   9      921.04     1123.42    133.33 o 
 -10   4   9    49537.54    48305.11   1440.69 o 
  -9   4   9      201.55      277.37     65.70 o 
  -8   4   9     5878.81     5641.19    179.90 o 
  -7   4   9     8842.50     8245.03    225.61 o 
  -6   4   9    14884.64    14194.44    424.12 o 
  -5   4   9    12294.70    12719.94    432.01 o 
  -4   4   9    38400.28    36260.38   1127.31 o 
  -3   4   9     5165.79     5074.45    210.02 o 
  -2   4   9    49342.08    47254.81   1611.11 o 
  -1   4   9    86783.52    83278.81   3091.69 o 
   0   4   9    37053.31    34121.16   1515.47 o 
   1   4   9    58900.46    55617.58   2302.26 o 
   2   4   9    18297.57    16726.35    619.06 o 
   3   4   9     3730.32     3703.38    133.62 o 
   4   4   9      332.27      382.87     49.06 o 
   5   4   9     4839.83     5200.92    180.67 o 
   6   4   9     5183.44     5194.40    149.41 o 
   7   4   9    51714.87    51278.97   1321.03 o 
   8   4   9     9095.71     9086.81    198.88 o 
   9   4   9    17590.33    17664.63    556.05 o 
  10   4   9    22425.57    23126.52    809.80 o 
  11   4   9      320.29      249.17    102.13 o 
  12   4   9    15677.84    15377.09    606.65 o 
  13   4   9     4188.18     4219.30    223.73 o 
  14   4   9      339.03      470.44    126.40 o 
  15   4   9     4732.67     4874.06    307.15 o 
  16   4   9    17189.98    16978.59    630.26 o 
  17   4   9     2316.23     2605.24    164.62 o 
  18   4   9     9596.50     9599.69    476.94 o 
  19   4   9     3904.25     4077.15    235.15 o 
 -21   5   9      460.50      565.96    156.34 o 
 -20   5   9      964.30     2679.72   1007.81 o 
 -19   5   9      732.94      663.15    140.04 o 
 -18   5   9     6932.00     7747.19   1882.72 o 
 -17   5   9       38.70      156.13     79.33 o 
 -16   5   9      415.23      391.47     82.87 o 
 -15   5   9     1116.68     1135.84     95.02 o 
 -14   5   9     5466.04     5307.84    315.14 o 
 -13   5   9      329.28      289.31     75.84 o 
 -12   5   9    12116.27    11486.50    484.14 o 
 -11   5   9    11572.42    11291.88    636.14 o 
 -10   5   9    54317.55    52726.40   2341.24 o 
  -9   5   9    69064.78    66708.06   1992.74 o 
  -8   5   9     9652.10     9682.57    284.19 o 
  -7   5   9    14249.43    14350.05    426.64 o 
  -6   5   9     2864.47     2785.85    153.40 o 
  -5   5   9     3214.01     3296.37     91.35 o 
  -4   5   9     1280.70     1286.11     56.81 o 
  -3   5   9    21426.66    20993.64    468.18 o 
  -2   5   9     6188.18     6120.65    194.15 o 
  -1   5   9    66677.99    66763.11   1980.30 o 
   0   5   9    22716.03    22546.16    599.41 o 
   1   5   9    33458.59    33189.61    964.37 o 
   2   5   9      825.65      908.23     82.34 o 
   3   5   9     3599.95     3206.06    366.83 o 
   4   5   9     5946.74     5645.09    127.69 o 
   5   5   9      636.23      660.84     53.31 o 
   6   5   9    10640.37    10763.09    203.27 o 
   7   5   9    12262.13    12121.19    225.44 o 
   8   5   9     1536.95     1570.89     63.44 o 
   9   5   9     1011.47      933.78    122.43 o 
  10   5   9     4285.19     3885.38    198.68 o 
  11   5   9    35686.53    35895.25   1237.02 o 
  12   5   9      435.80      445.55    117.95 o 
  13   5   9      911.81     1098.45    120.98 o 
  14   5   9     9228.13     8635.27    377.99 o 
  15   5   9    48413.71    47316.29   2254.92 o 
  16   5   9        0.21      129.87    105.34 o 
  17   5   9    30630.27    31424.59   1246.63 o 
  18   5   9      408.79      390.13    121.42 o 
 -20   6   9       28.63      -40.12    118.33 o 
 -19   6   9    10780.96    10047.36    748.35 o 
 -18   6   9     2036.06     2224.15    161.33 o 
 -17   6   9     7667.71     7835.45    693.45 o 
 -16   6   9      913.40     1060.29     98.67 o 
 -15   6   9     6532.94     6329.10    292.42 o 
 -14   6   9      141.24      138.64     80.32 o 
 -13   6   9     4119.18     3890.33    213.76 o 
 -12   6   9     6523.13     6703.04    524.14 o 
 -11   6   9    42661.20    41061.39   1425.56 o 
 -10   6   9    47197.27    45725.76   1314.47 o 
  -9   6   9   101391.38   100759.74   3560.23 o 
  -8   6   9     3047.80     3096.83    151.42 o 
  -7   6   9     4811.34     4571.76    181.50 o 
  -6   6   9     7046.98     6641.31    231.64 o 
  -5   6   9     1366.21     1469.57    106.02 o 
  -4   6   9    11177.16    10936.79    244.96 o 
  -3   6   9      198.49      267.90     48.62 o 
  -2   6   9   102516.34   101306.77   3082.58 o 
  -1   6   9     2402.70     2621.18    105.77 o 
   0   6   9    17063.18    16940.38    381.19 o 
   1   6   9     9712.26     9674.74    215.43 o 
   2   6   9     5693.99     5824.30    167.02 o 
   3   6   9     6146.04     5777.93    180.83 o 
   4   6   9    10779.21    11001.19    234.64 o 
   5   6   9      484.76      662.14     73.99 o 
   6   6   9     2313.01     2385.66     86.53 o 
   7   6   9     1489.15     1844.89    459.70 o 
   8   6   9     4533.60     4388.86    102.55 o 
   9   6   9    15368.37    15441.57    595.06 o 
  10   6   9      411.70      359.96    108.46 o 
  11   6   9     4137.73     4247.74    240.53 o 
  12   6   9     9418.07     9366.00    472.02 o 
  13   6   9     5424.53     5225.90    295.17 o 
  14   6   9     8227.40     7684.63    404.62 o 
  15   6   9      212.29      281.01    126.33 o 
  16   6   9    35846.06    34694.61   1526.62 o 
  17   6   9     2239.02     2115.85    287.63 o 
  18   6   9     2671.21     2777.38    214.25 o 
 -19   7   9     4132.93     3620.62    306.34 o 
 -18   7   9      416.08      407.40     80.28 o 
 -17   7   9     9908.26    10805.73   1660.57 o 
 -16   7   9       39.71      118.02     69.60 o 
 -15   7   9     1565.10     2310.51    329.84 o 
 -14   7   9     1475.69     1807.94    124.65 o 
 -13   7   9     1067.54     1087.87    114.97 o 
 -12   7   9     3539.87     3619.77    235.60 o 
 -11   7   9    11507.60    11303.96    571.99 o 
 -10   7   9     9509.60     9142.45    511.79 o 
  -9   7   9    13981.18    13723.33    501.90 o 
  -8   7   9    38837.81    37985.90   1203.70 o 
  -7   7   9    20595.34    19863.91    667.76 o 
  -6   7   9    28840.72    28696.59    925.72 o 
  -5   7   9     3862.81     3546.39    169.83 o 
  -4   7   9      178.12      266.56     35.47 o 
  -3   7   9    66434.24    65800.73   1934.69 o 
  -2   7   9     9054.32     8973.20    228.14 o 
  -1   7   9    43256.16    43534.89   1153.66 o 
   0   7   9     1639.13     3666.23    862.02 o 
   1   7   9     6371.62     6256.56    204.41 o 
   2   7   9    30370.87    30707.08    769.22 o 
   3   7   9       38.36       35.31     58.29 o 
   4   7   9    37365.55    37008.52    934.23 o 
   5   7   9    53926.63    52627.98   1476.68 o 
   6   7   9      952.16     1004.55     47.85 o 
   7   7   9     2482.57     2371.64     82.99 o 
   8   7   9       65.11       91.98     56.27 o 
   9   7   9    21859.94    21915.61    870.26 o 
  10   7   9     1373.56     1297.27    139.03 o 
  11   7   9     1607.07     1396.00    175.01 o 
  12   7   9    11246.80    11128.42    498.56 o 
  13   7   9     1948.07     2060.60    219.35 o 
  14   7   9     5316.37     5429.92    346.63 o 
  15   7   9     4387.68     4491.90    382.38 o 
  16   7   9       46.82       64.56     97.61 o 
  17   7   9     5763.42     5840.00    440.77 o 
 -19   8   9       13.61     -116.60    227.13 o 
 -18   8   9     4646.93     4964.13    733.97 o 
 -17   8   9     2038.73     2078.79    176.43 o 
 -16   8   9      214.54       61.27    134.47 o 
 -15   8   9     3463.90     3357.17    175.85 o 
 -14   8   9     1457.94     1688.84    118.66 o 
 -13   8   9     4639.78     5012.74    323.44 o 
 -12   8   9     1108.29     1326.13    315.43 o 
 -11   8   9     2352.81     2549.26    141.97 o 
 -10   8   9     1122.19     1255.83    103.35 o 
  -9   8   9      319.00      504.97     90.66 o 
  -8   8   9      670.39      659.47    109.29 o 
  -7   8   9    51392.56    50907.36   1876.25 o 
  -6   8   9     5204.33     4976.33    242.64 o 
  -5   8   9    10292.88    10379.52    363.25 o 
  -4   8   9        3.16       11.58     31.42 o 
  -3   8   9    28627.80    27874.34    724.23 o 
  -2   8   9    14154.94    14306.85    421.62 o 
  -1   8   9    13161.25    13114.94    395.20 o 
   0   8   9     5729.52     5811.21    178.14 o 
   1   8   9    11965.86    11839.36    324.19 o 
   2   8   9      356.37      498.62     60.69 o 
   3   8   9    31499.13    31150.68    751.24 o 
   4   8   9    22827.41    22464.39    641.80 o 
   5   8   9    13073.10    12830.92    367.71 o 
   6   8   9     3532.91     3509.67    141.96 o 
   7   8   9      729.47      797.16     88.34 o 
   8   8   9     5400.22     5363.27    117.04 o 
   9   8   9     7145.40     6744.82    374.74 o 
  10   8   9      772.60      877.20    145.51 o 
  11   8   9     3296.79     3141.90    232.84 o 
  12   8   9     2111.50     2059.00    200.68 o 
  13   8   9    26645.14    26569.09   1308.96 o 
  14   8   9     3130.07     2952.82    251.09 o 
  15   8   9     2747.31     3039.14    313.90 o 
  16   8   9    13065.47    12301.37    689.42 o 
 -17   9   9      433.46      499.55    168.35 o 
 -16   9   9     4171.03     3926.70    210.05 o 
 -15   9   9       14.81       26.34     69.42 o 
 -14   9   9      133.62      271.68    108.27 o 
 -13   9   9     6092.94     5723.09    557.27 o 
 -12   9   9     2863.62     3160.65    233.61 o 
 -11   9   9     8926.28     9320.46    421.74 o 
 -10   9   9      122.25      171.06    111.15 o 
  -9   9   9       24.43       -9.89     95.99 o 
  -8   9   9    18141.38    18351.50    640.51 o 
  -7   9   9      761.72      983.47    117.81 o 
  -6   9   9     5646.68     6297.91    738.95 o 
  -5   9   9      702.57      649.27    120.80 o 
  -4   9   9    38374.72    38149.82   1315.22 o 
  -3   9   9       12.23       22.19     40.29 o 
  -2   9   9    13107.16    12884.12    327.87 o 
  -1   9   9      110.60      148.83     51.24 o 
   0   9   9    11964.21    11731.45    323.83 o 
   1   9   9    17234.16    17191.84    457.68 o 
   2   9   9     3739.42     3796.05    189.56 o 
   3   9   9    28849.78    28510.72    676.43 o 
   4   9   9       13.37      283.02    107.98 o 
   5   9   9     3785.16     4517.20    350.41 o 
   6   9   9       90.73      157.68     61.32 o 
   7   9   9     1720.26     1800.97     75.29 o 
   8   9   9       67.64       96.35     47.33 o 
   9   9   9      973.86     1110.65    172.43 o 
  10   9   9      849.22     1020.49    244.43 o 
  11   9   9       31.07       86.11    109.24 o 
  12   9   9     3605.09     3980.18    481.74 o 
  13   9   9      779.87      851.70    160.56 o 
  14   9   9     5524.46     5531.09    532.22 o 
  15   9   9     7811.04     7645.77    486.04 o 
 -16  10   9     2016.14     2003.03    265.92 o 
 -15  10   9     8885.82     8405.05    474.01 o 
 -14  10   9        2.93       54.37     64.49 o 
 -13  10   9     3033.03     3401.57    192.34 o 
 -12  10   9     2344.50     2355.19    154.84 o 
 -11  10   9     4292.78     4596.88    236.63 o 
 -10  10   9     6105.74     6618.90    354.57 o 
  -9  10   9      904.93      906.54    110.86 o 
  -8  10   9     4952.92     5011.69    371.91 o 
  -7  10   9      451.16      529.66    108.95 o 
  -6  10   9     1787.38     1826.30    130.37 o 
  -5  10   9    13532.70    14290.40    658.78 o 
  -4  10   9     4966.12     4972.17    246.25 o 
  -3  10   9    26578.22    27139.91    947.71 o 
  -2  10   9       86.06      146.08     61.67 o 
  -1  10   9     1892.98     2236.20    258.35 o 
   0  10   9      611.91      655.64     83.30 o 
   1  10   9    14789.86    14405.76    410.40 o 
   2  10   9     6061.72     6406.78    255.19 o 
   3  10   9     3757.69     3892.41    187.15 o 
   4  10   9    13254.87    13310.20    357.98 o 
   5  10   9    11197.64    10918.55    319.55 o 
   6  10   9     9979.15     9791.55    600.66 o 
   7  10   9       12.20      105.22     41.30 o 
   8  10   9      247.02      215.11    121.13 o 
   9  10   9      691.21      450.69    166.03 o 
  10  10   9     7394.98     7204.28    627.93 o 
  11  10   9      205.62     5545.46   3933.18 o 
  12  10   9    13685.40    12381.30    751.43 o 
  13  10   9       78.69      201.14    136.21 o 
 -14  11   9      532.97      363.01    148.55 o 
 -13  11   9     6537.25     7019.48    422.05 o 
 -12  11   9     6692.99     6829.87    560.43 o 
 -11  11   9     2920.65     3173.32    350.31 o 
 -10  11   9    17399.27    18164.10    706.96 o 
  -9  11   9    13395.32    13444.17    770.18 o 
  -8  11   9     4082.83     4574.96    255.70 o 
  -7  11   9     2283.95     2202.58    176.62 o 
  -6  11   9      674.82     2014.23    927.96 o 
  -5  11   9    24111.69    23690.21    782.47 o 
  -4  11   9     2785.43     3560.53    356.78 o 
  -3  11   9     9513.68     9408.82    384.94 o 
  -2  11   9    10007.29    10317.21    444.90 o 
  -1  11   9     3885.50     3982.78    202.52 o 
   0  11   9     2074.13     2213.54    115.40 o 
   1  11   9      119.05      121.60     69.02 o 
   2  11   9     1479.09     1306.73     83.45 o 
   3  11   9     7338.59     7365.47    296.05 o 
   4  11   9      211.04      224.96     57.57 o 
   5  11   9     4823.37     4929.47    355.00 o 
   6  11   9     6428.24     6428.64    306.94 o 
   7  11   9     4586.56     4764.52    370.07 o 
   8  11   9    12915.93    13084.33    723.85 o 
   9  11   9      982.73      961.77    205.04 o 
  10  11   9      630.04      579.24    161.91 o 
  11  11   9    30838.32    31166.69   1920.57 o 
  12  11   9     2186.94     1847.57    242.03 o 
 -12  12   9       18.53       56.21     91.42 o 
 -11  12   9     5974.17     5875.78    299.26 o 
 -10  12   9     3260.02     3264.34    240.21 o 
  -9  12   9    17418.24    17454.00    652.57 o 
  -8  12   9      696.91      650.50    109.14 o 
  -7  12   9     4299.20     5891.49   1736.32 o 
  -6  12   9    29792.88    29240.70   1089.01 o 
  -5  12   9     4264.45     4548.23    346.66 o 
  -4  12   9     5899.10     5986.20    276.74 o 
  -3  12   9      367.75      428.57    104.13 o 
  -2  12   9     8746.32     9214.61    574.16 o 
  -1  12   9    12832.79    13066.51    573.84 o 
   0  12   9        8.87       12.21     71.58 o 
   1  12   9      558.67      572.47     79.15 o 
   2  12   9    11485.24    11267.33    366.04 o 
   3  12   9    13901.24    13861.28    449.72 o 
   4  12   9     1799.40     1664.71    101.60 o 
   5  12   9     1440.78     1110.71    103.21 o 
   6  12   9      470.54      857.92   1397.03 o 
   7  12   9    11880.42    11455.40    822.97 o 
   8  12   9       11.11       34.27    125.31 o 
   9  12   9     1798.92     1412.23    239.34 o 
  10  12   9     1671.39     1549.92    453.07 o 
  -9  13   9      292.80      309.20    108.44 o 
  -8  13   9    10504.44    10368.71    472.17 o 
  -7  13   9    20436.50    20829.29    897.39 o 
  -6  13   9     4061.69     4285.14    321.23 o 
  -5  13   9    13505.88    13591.38    586.62 o 
  -4  13   9     3498.49     3374.44    260.68 o 
  -3  13   9      490.00      566.17    121.56 o 
  -2  13   9     3268.52     3648.68    245.35 o 
  -1  13   9      865.58      703.11    208.54 o 
   0  13   9      291.41      331.19     92.38 o 
   1  13   9     4611.10     4711.08    243.40 o 
   2  13   9     3372.53     3274.85    218.07 o 
   3  13   9     6530.87     6416.52    241.70 o 
   4  13   9     1697.33     1991.68    260.19 o 
   5  13   9       94.53       79.45     81.93 o 
   6  13   9     2152.03     1982.96    231.42 o 
   7  13   9        8.15      165.10    113.08 o 
  -4  14   9     5469.56     5750.08    468.70 o 
  -3  14   9    12056.72    12207.37    542.95 o 
  -2  14   9     2674.19     2755.50    203.56 o 
  -1  14   9     2704.36     3153.06    234.91 o 
   0  14   9       81.56      197.32    124.47 o 
   1  14   9      145.09      262.29     92.29 o 
   2  14   9     1267.29      -98.39    146.97 o 
 -22   0  10     3725.88     3535.03    578.83 o 
 -20   0  10      245.91      213.64    168.68 o 
 -18   0  10       90.14      190.51    143.19 o 
 -16   0  10     3142.96     3100.87    271.50 o 
 -14   0  10    12826.80    12879.00    631.60 o 
 -12   0  10    12669.92    12654.89    564.17 o 
 -10   0  10    42982.90    41256.63   1258.82 o 
  -8   0  10    36683.20    36138.57   1202.67 o 
  -6   0  10    64767.90    64122.48   5137.45 o 
  -4   0  10    36696.09    33401.14   3041.27 o 
  -2   0  10     2809.46     3114.94    285.92 o 
   0   0  10    56876.32    55606.63   2139.91 o 
   2   0  10    43438.35    41204.00   1364.73 o 
   4   0  10    47766.26    45329.22   1776.55 o 
   6   0  10    67693.80    67272.25   2648.67 o 
   8   0  10    25634.40    24927.02    700.87 o 
  10   0  10    23551.38    23737.35    841.25 o 
  12   0  10    40724.03    41935.74   1442.32 o 
  14   0  10    17168.35    16303.18    507.69 o 
  16   0  10    49228.32    48383.95   1693.12 o 
  18   0  10     1462.11     1481.89    329.17 o 
 -22   1  10     1989.79     2179.66    219.50 o 
 -21   1  10     8992.73     8495.22    776.71 o 
 -20   1  10     2563.98     2642.44    145.63 o 
 -19   1  10        2.49      147.69     99.56 o 
 -18   1  10      368.52      381.95     71.91 o 
 -17   1  10     1753.69     1680.15    108.21 o 
 -16   1  10     1864.39     2137.05    141.14 o 
 -15   1  10     5010.83     5123.55    256.24 o 
 -14   1  10     4600.69     9156.90   1613.93 o 
 -13   1  10     2336.07     2418.11    135.03 o 
 -12   1  10     1939.90     2028.10     98.00 o 
 -11   1  10    21295.03    20578.63    507.14 o 
 -10   1  10     3446.61     3643.20    133.64 o 
  -9   1  10    35906.26    36208.71    814.10 o 
  -8   1  10    13180.59    12433.77    331.90 o 
  -7   1  10    23555.03    21855.70    714.36 o 
  -6   1  10     8963.96     9661.48    303.97 o 
  -5   1  10    69136.16    66109.24   3009.17 o 
  -4   1  10    93005.77    87341.57   4031.68 o 
  -3   1  10     2821.77     2834.60    145.86 o 
  -2   1  10     5743.28     5588.55    281.86 o 
  -1   1  10     1438.98     1636.75     94.65 o 
   0   1  10    33332.08    32380.92    825.17 o 
   1   1  10    98684.92    94133.97   3248.12 o 
   2   1  10        6.29      180.01     47.11 o 
   3   1  10   103859.86    98140.41   3158.48 o 
   4   1  10    38956.31    38319.16    864.02 o 
   5   1  10    15436.54    15396.63    343.59 o 
   6   1  10       10.16      131.60     32.66 o 
   7   1  10    33683.19    33051.30    794.28 o 
   8   1  10     6127.99     6157.31    179.93 o 
   9   1  10    12486.10    12247.72    297.02 o 
  10   1  10      203.69      190.68     60.48 o 
  11   1  10     7934.01     8023.38    183.87 o 
  12   1  10     3298.47     3077.70    122.51 o 
  13   1  10     7842.18     8003.12    207.42 o 
  14   1  10     2264.86     2377.72     82.04 o 
  15   1  10    18009.68    17933.85    319.98 o 
  16   1  10     3654.40     3793.14    128.15 o 
  17   1  10    11952.49    12539.29    390.44 o 
  18   1  10      291.93      341.04    147.64 o 
  19   1  10     3264.22     3903.09    382.05 o 
 -22   2  10    17278.15    15328.38   1198.09 o 
 -21   2  10     1637.92     1516.96    140.01 o 
 -20   2  10    17808.65    17087.24    712.33 o 
 -19   2  10      197.45      305.30     72.63 o 
 -18   2  10       24.40      118.69     78.03 o 
 -17   2  10    15316.99    15329.97    751.69 o 
 -16   2  10    14147.21    17135.54   2082.90 o 
 -15   2  10      589.19      805.20    112.59 o 
 -14   2  10      298.24      365.57     87.46 o 
 -13   2  10      584.68      563.82     74.12 o 
 -12   2  10    42565.00    41822.73   1182.88 o 
 -11   2  10     1220.57     1172.45    117.07 o 
 -10   2  10    34779.31    34010.87    858.17 o 
  -9   2  10     1342.79     1453.31     74.17 o 
  -8   2  10    12530.82    12339.33    422.90 o 
  -7   2  10    28296.11    28028.47   1294.17 o 
  -6   2  10    86860.61    82113.33   5638.87 o 
  -5   2  10     5928.17     5368.75    342.01 o 
  -4   2  10      534.65      561.53     73.04 o 
  -3   2  10   104029.66    95726.64   3165.69 o 
  -2   2  10    20679.55    19937.58    513.67 o 
  -1   2  10    20191.65    18733.12    489.56 o 
   0   2  10    51374.97    49072.78   1460.86 o 
   1   2  10     2420.80     2520.23    121.11 o 
   2   2  10   163231.89   156329.42   6527.99 o 
   3   2  10     1948.05     2099.60    183.05 o 
   4   2  10    52577.42    49890.86   1373.24 o 
   5   2  10      166.12      273.02     45.58 o 
   6   2  10     3200.05     3123.32    110.83 o 
   7   2  10      101.35      259.52     57.56 o 
   8   2  10    11283.47    11111.42    379.44 o 
   9   2  10    24860.11    24145.24    645.11 o 
  10   2  10    17767.64    17599.59    437.07 o 
  11   2  10    16262.82    16154.41    339.98 o 
  12   2  10       37.68       38.23     64.31 o 
  13   2  10      537.52      628.59     86.66 o 
  14   2  10       49.48      100.80     44.00 o 
  15   2  10     1354.39     1664.43    139.49 o 
  16   2  10     4435.33     4669.17    195.65 o 
  17   2  10    27136.62    27390.05    831.66 o 
  18   2  10     1981.96     2007.20    141.55 o 
  19   2  10     3057.06     3356.63    405.24 o 
 -22   3  10     2759.46     2464.40    159.30 o 
 -21   3  10     4097.03     4342.78    535.47 o 
 -20   3  10      522.08      531.26     83.02 o 
 -19   3  10    14675.38    14035.94    740.16 o 
 -18   3  10    18879.89    17975.70    758.26 o 
 -17   3  10     2967.61     2724.93    233.85 o 
 -16   3  10     2263.96     2456.79    221.27 o 
 -15   3  10     1632.72     1599.72    152.83 o 
 -14   3  10    23718.66    23216.70    671.52 o 
 -13   3  10     7181.70     7145.90    405.74 o 
 -12   3  10     1421.50     1433.05    110.77 o 
 -11   3  10    17608.45    17659.69   1163.82 o 
 -10   3  10     3126.40     3020.18    106.72 o 
  -9   3  10      702.30      718.67    100.13 o 
  -8   3  10    28829.32    29693.15    969.22 o 
  -7   3  10     8224.24     8608.91    473.07 o 
  -6   3  10    72217.98    69476.01   3767.37 o 
  -5   3  10      945.49     1170.79     96.41 o 
  -4   3  10    17088.84    17214.21   1119.70 o 
  -3   3  10    11715.44    11323.26    417.93 o 
  -2   3  10    68705.94    63694.20   2706.99 o 
  -1   3  10     7728.05     7170.89    194.88 o 
   0   3  10     9138.61     8193.21    240.60 o 
   1   3  10     2863.91     2342.71     91.56 o 
   2   3  10    10541.41    10051.65    286.17 o 
   3   3  10    27681.85    27200.37    728.13 o 
   4   3  10    19649.64    19004.39    544.51 o 
   5   3  10    43957.91    43624.20   1122.76 o 
   6   3  10      938.25     1265.70     92.22 o 
   7   3  10    27635.41    27538.73    706.55 o 
   8   3  10    52859.70    52864.66   1228.87 o 
   9   3  10     5040.91     5248.29    125.27 o 
  10   3  10    40374.97    39883.02    797.93 o 
  11   3  10    11369.68    10754.49    257.54 o 
  12   3  10     6523.79     6858.61    389.51 o 
  13   3  10     4597.90     4908.01    251.36 o 
  14   3  10     3821.68     3611.39    218.40 o 
  15   3  10     5659.51     5813.71    274.40 o 
  16   3  10    38423.43    39588.71   1274.29 o 
  17   3  10     7314.00     7213.19    362.89 o 
  18   3  10    40521.13    40678.75   1575.77 o 
  19   3  10      570.58      516.97     98.24 o 
 -21   4  10     2371.31     2569.33    410.47 o 
 -20   4  10     2280.31     2194.89    150.84 o 
 -19   4  10     8143.48     9017.81    667.54 o 
 -18   4  10    22896.48    21897.20    873.96 o 
 -17   4  10        5.00       33.88     79.42 o 
 -16   4  10     7953.05     8654.95   1114.80 o 
 -15   4  10        1.57       98.68     58.96 o 
 -14   4  10    13024.99    12427.31    355.78 o 
 -13   4  10     4678.81     4513.18    173.67 o 
 -12   4  10    11339.64    11219.93    528.45 o 
 -11   4  10    19722.29    19326.68    637.58 o 
 -10   4  10     1718.60     2060.79    214.46 o 
  -9   4  10    48055.10    45372.22   1666.01 o 
  -8   4  10      627.00      722.96     99.70 o 
  -7   4  10    56339.88    57652.10   1705.54 o 
  -6   4  10    11314.74    10856.10    565.43 o 
  -5   4  10     2134.88     2360.47    151.88 o 
  -4   4  10     9450.03     9164.80    331.00 o 
  -3   4  10    25779.03    23608.97    968.10 o 
  -2   4  10    66405.54    63620.01   2533.80 o 
  -1   4  10     4229.53     4124.03    166.81 o 
   0   4  10       64.89      127.33     92.04 o 
   1   4  10    22908.83    22069.10   1011.59 o 
   2   4  10    10794.39     9793.79    585.78 o 
   3   4  10    34045.61    33465.48   1419.77 o 
   4   4  10    19017.04    18708.91    641.33 o 
   5   4  10     2921.01     2768.78    130.00 o 
   6   4  10    61275.36    61292.46   1892.93 o 
   7   4  10     8497.36     8386.68    241.60 o 
   8   4  10     2446.35     2362.98     86.02 o 
   9   4  10    12569.09    11961.24    276.70 o 
  10   4  10     1582.75     1892.38    159.56 o 
  11   4  10       12.55       29.62     69.68 o 
  12   4  10     5010.46     5213.50    239.80 o 
  13   4  10      262.08      456.45    116.00 o 
  14   4  10     2881.99     3095.75    268.71 o 
  15   4  10    10497.57    10224.85    452.55 o 
  16   4  10     3005.98     2927.14    247.32 o 
  17   4  10    19028.75    19686.29    734.60 o 
  18   4  10     1043.65     1116.70    131.29 o 
 -21   5  10      672.87      628.86    174.05 o 
 -20   5  10    12054.85    11127.15    667.07 o 
 -19   5  10    15374.48    14996.47    611.30 o 
 -18   5  10    23008.25    22930.11    849.23 o 
 -17   5  10     7593.96     7358.65    303.56 o 
 -16   5  10       16.36      137.71     66.91 o 
 -15   5  10     1200.04     1463.00    195.85 o 
 -14   5  10     3271.17     3096.04    278.02 o 
 -13   5  10    24670.45    23747.96   1156.18 o 
 -12   5  10    10051.88     9655.27    649.52 o 
 -11   5  10     8215.27     7937.55    465.80 o 
 -10   5  10   101930.82    98181.05   3722.14 o 
  -9   5  10     5690.79     5561.68    323.02 o 
  -8   5  10    40030.45    38210.16   1353.51 o 
  -7   5  10       87.87      193.06     59.69 o 
  -6   5  10     8102.56     7941.47    178.57 o 
  -5   5  10    29530.63    29017.22    780.85 o 
  -4   5  10       47.16      311.19    143.06 o 
  -3   5  10     3818.87     4023.72    136.92 o 
  -2   5  10     2664.28     2778.45    121.92 o 
  -1   5  10    14555.27    14206.87    430.79 o 
   0   5  10    13015.61    12897.21    369.46 o 
   1   5  10     5409.26     5445.56    160.35 o 
   2   5  10    38489.44    36589.23   1345.83 o 
   3   5  10     2956.42     2818.71    144.81 o 
   4   5  10     8144.58     7932.72    232.92 o 
   5   5  10     3863.03     3950.15    183.58 o 
   6   5  10     9521.35     9370.02    217.06 o 
   7   5  10        3.99       73.38     31.24 o 
   8   5  10       22.21       92.00     47.46 o 
   9   5  10      262.79      233.68     82.29 o 
  10   5  10      642.42      740.56    127.31 o 
  11   5  10    29853.12    30847.25   1227.89 o 
  12   5  10     2111.07     2108.43    161.55 o 
  13   5  10     2946.80     3219.42    213.16 o 
  14   5  10    17292.87    17226.54    770.38 o 
  15   5  10    11873.11    11759.13    829.40 o 
  16   5  10     5753.08     5542.27    363.35 o 
  17   5  10     1451.23     1380.30    255.90 o 
  18   5  10     1227.89      978.83    308.44 o 
 -20   6  10     6106.63     6167.68    461.91 o 
 -19   6  10     4701.02     4848.27    391.54 o 
 -18   6  10     7460.11     7072.66    386.13 o 
 -17   6  10     3325.78     3687.14    417.93 o 
 -16   6  10      363.87      491.09    104.54 o 
 -15   6  10      990.82      895.93    122.69 o 
 -14   6  10    20053.72    19822.76    690.62 o 
 -13   6  10     3356.07     3794.49    222.12 o 
 -12   6  10    33443.70    33015.34   1161.74 o 
 -11   6  10    37558.05    36142.46   1669.46 o 
 -10   6  10      409.40      474.20     84.42 o 
  -9   6  10    25437.78    23875.22   1388.20 o 
  -8   6  10    16426.13    15329.45    508.56 o 
  -7   6  10     8623.50     8461.09    296.75 o 
  -6   6  10      174.37      576.20    318.25 o 
  -5   6  10    56205.07    54998.68   1307.25 o 
  -4   6  10    17399.94    16679.58    385.73 o 
  -3   6  10    19087.53    19052.82    462.95 o 
  -2   6  10     6261.94     6458.57    349.02 o 
  -1   6  10     5721.39     5927.05    180.20 o 
   0   6  10     2888.42     2881.86    118.67 o 
   1   6  10     7031.37     6984.82    202.84 o 
   2   6  10      479.83      523.35     71.56 o 
   3   6  10    90429.01    88420.57   2703.98 o 
   4   6  10     4411.75     4091.49    160.46 o 
   5   6  10     2892.21     3049.70     87.47 o 
   6   6  10    20907.00    20375.24    440.52 o 
   7   6  10    40490.53    39192.03    863.01 o 
   8   6  10     7711.04     7485.98    126.52 o 
   9   6  10     5934.92     6193.72    332.16 o 
  10   6  10    25049.00    23889.41   1144.30 o 
  11   6  10    10261.70     9409.31    446.50 o 
  12   6  10    14967.98    14959.53    666.64 o 
  13   6  10      956.21      848.63    141.89 o 
  14   6  10    12708.82    12865.57    693.58 o 
  15   6  10    10164.12     9667.81    498.37 o 
  16   6  10    26515.62    26224.39   1282.86 o 
  17   6  10     2091.35     1918.03    195.02 o 
 -19   7  10       41.03      109.18    156.20 o 
 -18   7  10      732.93      539.36    126.54 o 
 -17   7  10    18092.02    17359.92    732.31 o 
 -16   7  10       40.51       58.49     56.09 o 
 -15   7  10    25023.77    24090.14    811.04 o 
 -14   7  10       28.68       79.79     72.95 o 
 -13   7  10       79.25       84.99     67.13 o 
 -12   7  10     7388.86     7238.38    392.88 o 
 -11   7  10     3708.32     3324.24    218.48 o 
 -10   7  10     8179.18     7992.01    326.79 o 
  -9   7  10        3.93      121.92     70.49 o 
  -8   7  10      608.38      775.42     84.21 o 
  -7   7  10    13421.25    13769.31    427.09 o 
  -6   7  10    36748.52    36146.33   1092.17 o 
  -5   7  10     9651.35     9620.78    203.31 o 
  -4   7  10    97559.27    96535.80   2738.83 o 
  -3   7  10      468.88      429.91    110.40 o 
  -2   7  10      261.38      337.79     55.41 o 
  -1   7  10       75.81      119.30     46.73 o 
   0   7  10    31076.12    31432.06    816.21 o 
   1   7  10     6555.83     6506.96    176.49 o 
   2   7  10    47076.04    47075.86   1308.36 o 
   3   7  10    41401.86    40711.14   1020.89 o 
   4   7  10    98815.39    97015.15   3342.62 o 
   5   7  10    26664.12    26023.65    787.31 o 
   6   7  10    26040.58    25998.22    588.63 o 
   7   7  10     4466.57     4711.00    126.92 o 
   8   7  10    38865.27    38795.54    848.53 o 
   9   7  10     3677.49     3452.41    241.06 o 
  10   7  10      288.18      401.92    168.55 o 
  11   7  10      468.12      525.27    138.47 o 
  12   7  10     4176.40     3973.03    349.89 o 
  13   7  10     1524.49     1291.25    181.20 o 
  14   7  10     1884.07     1985.98    273.62 o 
  15   7  10     4821.63     4816.18    348.54 o 
  16   7  10     1494.05     1386.52    193.38 o 
 -18   8  10     3065.21     3305.24    539.98 o 
 -17   8  10       65.70       70.14     67.26 o 
 -16   8  10    57772.47    55803.86   1892.88 o 
 -15   8  10     5212.75     5282.25    455.94 o 
 -14   8  10     7764.31     7872.74    372.85 o 
 -13   8  10       77.80       31.08     73.56 o 
 -12   8  10    35668.32    35466.63   1189.01 o 
 -11   8  10     3047.10     3251.21    179.33 o 
 -10   8  10     2077.17     2171.64    133.56 o 
  -9   8  10      229.78      277.56     72.46 o 
  -8   8  10    32942.76    32830.35   1059.97 o 
  -7   8  10      838.12      708.40    119.95 o 
  -6   8  10    14936.31    14900.50    597.32 o 
  -5   8  10    16965.35    16271.03    451.31 o 
  -4   8  10       77.64      218.10     62.04 o 
  -3   8  10    25819.48    25402.48    594.21 o 
  -2   8  10     1381.40     1566.40     95.83 o 
  -1   8  10     3140.11     3155.53    210.21 o 
   0   8  10        8.98      201.23     50.29 o 
   1   8  10      976.67     1181.76    101.66 o 
   2   8  10     8777.87     8768.98    321.84 o 
   3   8  10     3032.86     3334.21    214.91 o 
   4   8  10    33998.66    33202.48    820.80 o 
   5   8  10     3748.67     4066.89    164.52 o 
   6   8  10     5282.90     5149.95    152.69 o 
   7   8  10    18983.46    18234.89    395.34 o 
   8   8  10     2693.18     2741.10    154.58 o 
   9   8  10      643.40      567.21    161.17 o 
  10   8  10      482.63      656.10    154.26 o 
  11   8  10     2560.34     2728.40    354.06 o 
  12   8  10     5491.43     5817.99    580.43 o 
  13   8  10     4347.44     3991.81    990.06 o 
  14   8  10       22.67       40.78    122.46 o 
  15   8  10     4098.70     4210.34    547.48 o 
 -17   9  10     2354.26     2063.50    430.83 o 
 -16   9  10      429.35      405.41    103.48 o 
 -15   9  10    12154.66    11978.31    420.99 o 
 -14   9  10     3278.77     3277.93    179.09 o 
 -13   9  10     3587.42     3572.37    190.96 o 
 -12   9  10       22.36       45.74     70.84 o 
 -11   9  10     7960.61     8215.65    364.52 o 
 -10   9  10     1721.57     1824.90    146.27 o 
  -9   9  10      611.90      660.98     94.14 o 
  -8   9  10      249.65      263.08     90.03 o 
  -7   9  10     3615.88     5185.79   1439.67 o 
  -6   9  10      280.99      351.74     84.08 o 
  -5   9  10      204.55      269.37     82.18 o 
  -4   9  10     6465.75     6565.95    302.60 o 
  -3   9  10     5721.46     5513.21    182.45 o 
  -2   9  10    21586.44    21270.85    472.31 o 
  -1   9  10      854.20      842.02     68.12 o 
   0   9  10    12486.33    12125.48    443.85 o 
   1   9  10     8689.66     8283.09    226.71 o 
   2   9  10       12.25       80.90     48.23 o 
   3   9  10      978.71      910.18    115.76 o 
   4   9  10     8284.14     8316.55    240.13 o 
   5   9  10    16875.81    16584.74    410.66 o 
   6   9  10     8973.91     8897.43    215.31 o 
   7   9  10     1720.72     1734.91     92.35 o 
   8   9  10      711.41      658.94    134.16 o 
   9   9  10     7159.48     7093.24    415.75 o 
  10   9  10      436.00      360.52    132.19 o 
  11   9  10      427.94      419.62    141.74 o 
  12   9  10     6304.24     5940.95    457.99 o 
  13   9  10        0.71      281.79    404.46 o 
  14   9  10     7485.79     6726.91    640.87 o 
 -16  10  10      200.60      189.98    162.76 o 
 -15  10  10     6221.64     6152.44    348.90 o 
 -14  10  10        4.59      114.90     93.05 o 
 -13  10  10     8888.39     9412.31    534.63 o 
 -12  10  10     7404.88     7561.29    385.76 o 
 -11  10  10     2502.35     2750.55    204.92 o 
 -10  10  10     1699.87     1561.13    176.58 o 
  -9  10  10     2650.22     2782.24    227.68 o 
  -8  10  10      690.04      643.03    124.05 o 
  -7  10  10     6954.12     6849.00    374.57 o 
  -6  10  10      521.23      428.58    107.41 o 
  -5  10  10    20891.76    20124.41    656.51 o 
  -4  10  10     4133.89     4162.66    231.87 o 
  -3  10  10     8087.43     8198.36    381.03 o 
  -2  10  10     1877.03     2196.27    308.30 o 
  -1  10  10    12370.05    12263.15    350.84 o 
   0  10  10    15029.62    14101.11    405.90 o 
   1  10  10      889.87      845.01     96.01 o 
   2  10  10    14645.36    14611.51    439.17 o 
   3  10  10     4606.98     4515.02    209.51 o 
   4  10  10     4428.33     4465.03    219.59 o 
   5  10  10       12.13       40.22     60.14 o 
   6  10  10    14226.24    14104.19    345.14 o 
   7  10  10      991.44      870.46     97.86 o 
   8  10  10      424.08      384.52    133.80 o 
   9  10  10     2516.47     2479.78    253.51 o 
  10  10  10     7426.32     6907.77    477.80 o 
  11  10  10     2837.54     2861.28    507.75 o 
  12  10  10     3084.05     3697.64    608.58 o 
  13  10  10      168.64      197.66    150.88 o 
 -14  11  10    32151.17    30765.81   1073.91 o 
 -13  11  10     6464.92     6371.64    386.83 o 
 -12  11  10     3592.02     3711.51    287.93 o 
 -11  11  10    16717.33    16869.48    738.42 o 
 -10  11  10    15034.50    15938.52    675.00 o 
  -9  11  10      878.51      766.26    150.25 o 
  -8  11  10       41.41      100.37    114.09 o 
  -7  11  10     5848.36     6584.56    435.90 o 
  -6  11  10    21707.33    22310.78    823.98 o 
  -5  11  10       12.54      -51.05     92.68 o 
  -4  11  10    23072.38    22543.52    753.45 o 
  -3  11  10     5986.84     6008.91    336.50 o 
  -2  11  10    12172.98    12269.57    482.54 o 
  -1  11  10     5367.09     5348.79    177.85 o 
   0  11  10     3425.57     3301.27    176.64 o 
   1  11  10       94.82      153.76     54.47 o 
   2  11  10     1501.40     1256.62    193.74 o 
   3  11  10        2.63       66.16     55.50 o 
   4  11  10      302.08      422.45     78.98 o 
   5  11  10      981.02     1093.92     93.70 o 
   6  11  10     7137.84     6779.63    258.81 o 
   7  11  10     1357.74     2147.00    551.86 o 
   8  11  10       33.99       46.87    126.86 o 
   9  11  10        3.87        5.16    171.70 o 
  10  11  10    10253.70     9686.86    633.68 o 
  11  11  10       72.94     -246.61    246.61 o 
 -12  12  10    10935.63    11127.01    624.39 o 
 -11  12  10      464.33      424.51    148.79 o 
 -10  12  10     9472.28    10347.04    543.45 o 
  -9  12  10     1040.12      867.11    158.67 o 
  -8  12  10     1326.19     1245.55    247.27 o 
  -7  12  10     7288.41     7189.16    416.28 o 
  -6  12  10    12772.06    13365.55    624.04 o 
  -5  12  10     4719.27     4953.52    368.92 o 
  -4  12  10     2746.66     2854.34    207.55 o 
  -3  12  10     6247.14     8702.34   2081.31 o 
  -2  12  10    23950.41    23811.96    864.73 o 
  -1  12  10    31413.43    31839.07   1117.05 o 
   0  12  10        1.76       77.44     58.37 o 
   1  12  10     3376.15     3288.36    197.02 o 
   2  12  10     7223.63     7154.17    285.14 o 
   3  12  10    10029.74     9754.84    402.94 o 
   4  12  10     5550.56     5506.64    226.05 o 
   5  12  10      335.41      385.93     76.85 o 
   6  12  10     9016.45     8613.33    481.33 o 
   7  12  10    10996.98    11045.20    941.15 o 
   8  12  10     3693.89     3669.58    317.91 o 
   9  12  10      443.80      389.36    195.70 o 
  -9  13  10     5890.12     6365.89    375.60 o 
  -8  13  10     2107.53     1820.79    220.72 o 
  -7  13  10      269.93      279.83    134.07 o 
  -6  13  10       28.17      -21.12     88.28 o 
  -5  13  10     3420.93     3483.90    281.42 o 
  -4  13  10      516.47      466.33    133.57 o 
  -3  13  10      364.18      362.11    112.51 o 
  -2  13  10    18146.75    18281.12    735.43 o 
  -1  13  10      589.98      647.66    104.81 o 
   0  13  10    12357.06    12514.46    529.84 o 
   1  13  10     3330.45     3347.10    219.69 o 
   2  13  10     3018.82     3126.72    166.02 o 
   3  13  10        9.51       -1.10     59.24 o 
   4  13  10     8297.22     8103.95    442.64 o 
   5  13  10     1467.03     1262.28    356.53 o 
   6  13  10     3761.76     4771.56    788.48 o 
 -21   0  11     4656.85     4509.73    561.85 o 
 -19   0  11    22784.86    22254.01   1216.12 o 
 -17   0  11     9679.76     9573.63   1295.89 o 
 -15   0  11    53901.39    55135.10   2998.15 o 
 -13   0  11    28216.98    27149.90   1264.33 o 
 -11   0  11    17052.08    16152.76    795.45 o 
  -9   0  11    11039.74    10853.30    359.27 o 
  -7   0  11    26094.51    25141.71   1219.15 o 
  -5   0  11    68987.59    63477.07   7070.71 o 
  -3   0  11    69482.40    66010.73   5929.39 o 
  -1   0  11    94197.71    87354.02   7441.40 o 
   1   0  11    13047.12    13375.33    471.72 o 
   3   0  11    12896.59    11797.76    535.19 o 
   5   0  11    18048.31    17057.90    961.84 o 
   7   0  11    56842.00    55490.97   2124.47 o 
   9   0  11     9393.71     9183.87    381.07 o 
  11   0  11    11131.92    11318.32    325.64 o 
  13   0  11    11698.92    12154.12    416.81 o 
  15   0  11     1671.29     1920.67    106.87 o 
  17   0  11    13075.27    13328.06   1730.41 o 
  19   0  11     6141.27     6029.32   1126.17 o 
 -22   1  11     2522.88     2388.26    440.47 o 
 -21   1  11      154.93      241.34     85.24 o 
 -20   1  11     2941.41     2988.45    281.47 o 
 -19   1  11     1043.46      864.42     96.25 o 
 -18   1  11    11801.31    10927.53    617.62 o 
 -17   1  11      107.86      179.52     66.54 o 
 -16   1  11     4475.12     4268.38    249.52 o 
 -15   1  11     4067.88     4089.96    226.90 o 
 -14   1  11    20371.41    20260.23    638.08 o 
 -13   1  11       12.19        7.11     59.03 o 
 -12   1  11    10060.80     9881.10    312.51 o 
 -11   1  11      322.14      412.40     60.53 o 
 -10   1  11    11663.23    11411.44    278.48 o 
  -9   1  11     1801.08     1758.24     96.78 o 
  -8   1  11    17588.01    18101.06    543.88 o 
  -7   1  11    33585.33    31813.59   1492.23 o 
  -6   1  11    12098.34    11377.92    410.33 o 
  -5   1  11    25400.98    25140.23   1218.27 o 
  -4   1  11    28126.85    26943.71   1533.83 o 
  -3   1  11     7628.59     7272.11    285.40 o 
  -2   1  11   163087.42   152434.75   6821.86 o 
  -1   1  11       34.88      175.79     54.01 o 
   0   1  11    67685.88    61551.13   2065.81 o 
   1   1  11    62104.34    59229.06   1769.46 o 
   2   1  11    11340.08    10602.05    390.74 o 
   3   1  11    20500.04    20004.36    467.68 o 
   4   1  11    28393.03    26706.52    612.79 o 
   5   1  11     4936.13     4786.38    138.52 o 
   6   1  11    26024.63    25107.50    669.00 o 
   7   1  11     2228.59     2298.87     77.36 o 
   8   1  11    44512.14    44037.67   1075.49 o 
   9   1  11    29632.67    29891.06    667.55 o 
  10   1  11      825.90      935.99    131.34 o 
  11   1  11    22527.03    23058.88    510.75 o 
  12   1  11     7169.91     7270.31    183.55 o 
  13   1  11     7016.28     6887.04    152.79 o 
  14   1  11      110.38      213.51     49.65 o 
  15   1  11      275.12      290.33     52.42 o 
  16   1  11      103.06      220.25     78.99 o 
  17   1  11     1079.70      881.33    102.52 o 
  18   1  11      413.53      546.28    286.97 o 
  19   1  11     1712.82     1936.55    279.52 o 
 -22   2  11      829.29      657.54    110.61 o 
 -21   2  11     4825.52     4583.46    266.41 o 
 -20   2  11     7735.57     8254.31    570.66 o 
 -19   2  11     1529.94     1453.19    163.40 o 
 -18   2  11      211.94      323.26     89.55 o 
 -17   2  11        0.39      123.23     89.41 o 
 -16   2  11    22139.89    22732.78   1051.47 o 
 -15   2  11      815.46      894.27    106.37 o 
 -14   2  11       21.96       88.01     45.22 o 
 -13   2  11    13076.67    12825.39    338.47 o 
 -12   2  11    35155.26    34320.47    881.75 o 
 -11   2  11     1426.92     1628.44     75.48 o 
 -10   2  11     6917.75     6713.04    262.96 o 
  -9   2  11     5007.75     5204.26    166.15 o 
  -8   2  11      234.53      259.45     64.31 o 
  -7   2  11     6720.04     6791.79    507.34 o 
  -6   2  11    23623.66    22258.48    930.05 o 
  -5   2  11      742.27      788.94     84.70 o 
  -4   2  11     2815.09     2727.64    135.72 o 
  -3   2  11    15659.82    15053.45    423.29 o 
  -2   2  11      249.62      429.95     77.17 o 
  -1   2  11   122463.73   112018.37   3976.53 o 
   0   2  11    59465.87    57652.79   1688.73 o 
   1   2  11    39117.91    37599.32    985.90 o 
   2   2  11    28140.71    26943.97    670.38 o 
   3   2  11    33884.80    32556.32    798.33 o 
   4   2  11     5424.95     5605.33    183.05 o 
   5   2  11     5664.33     5470.41    146.37 o 
   6   2  11     3869.77     3868.34    128.35 o 
   7   2  11    63786.55    62890.56   1788.01 o 
   8   2  11   107676.30   105559.27   3610.66 o 
   9   2  11    33932.28    33540.36   1057.00 o 
  10   2  11    37363.36    37563.71    912.97 o 
  11   2  11      519.22      800.22     85.73 o 
  12   2  11     7767.21     7702.15    179.34 o 
  13   2  11    13321.22    13116.60    270.87 o 
  14   2  11    19409.79    19508.59    389.68 o 
  15   2  11     1443.96     1712.14    180.24 o 
  16   2  11     4047.76     4161.77    212.51 o 
  17   2  11     3581.17     3741.58    237.03 o 
  18   2  11     2581.07     2994.84    251.41 o 
 -21   3  11    13007.34    12597.70    544.29 o 
 -20   3  11    17768.67    16998.30    780.52 o 
 -19   3  11     9149.71     8914.63    422.78 o 
 -18   3  11     6362.07     7159.77    687.57 o 
 -17   3  11    31002.39    30896.57   1424.56 o 
 -16   3  11     2607.04     2630.74    204.49 o 
 -15   3  11    57083.15    55796.53   2120.30 o 
 -14   3  11     1844.80     1934.92    110.98 o 
 -13   3  11    21097.30    20160.32    522.91 o 
 -12   3  11       99.61      126.24     48.72 o 
 -11   3  11    84635.73    82737.12   2475.44 o 
 -10   3  11     1019.66     1061.76     51.36 o 
  -9   3  11     1009.70     1194.69     76.56 o 
  -8   3  11     3260.32     3385.69    149.55 o 
  -7   3  11    16324.91    16853.00   1282.25 o 
  -6   3  11       19.02      -65.11    143.54 o 
  -5   3  11     3123.31     3451.14    360.73 o 
  -4   3  11    27592.43    27350.71   1000.43 o 
  -3   3  11    17848.14    16728.99   1118.85 o 
  -2   3  11    19807.05    18539.18    619.42 o 
  -1   3  11    25632.56    22887.49    785.84 o 
   0   3  11     1192.19     1240.89     94.15 o 
   1   3  11     1716.63     1641.99    110.34 o 
   2   3  11     8559.55     7909.99    248.74 o 
   3   3  11    10477.61     9798.59    323.67 o 
   4   3  11     2604.19     2490.48     94.00 o 
   5   3  11       72.02      315.81     86.78 o 
   6   3  11     3040.43     3021.34    100.69 o 
   7   3  11    86686.29    85921.72   2584.18 o 
   8   3  11    10680.18    10628.85    256.07 o 
   9   3  11    76864.60    77178.23   2059.05 o 
  10   3  11     7818.79     7978.22    269.84 o 
  11   3  11     6081.41     5986.97    149.78 o 
  12   3  11     1210.06     1074.98    132.72 o 
  13   3  11     7066.28     6958.02    308.60 o 
  14   3  11      107.35       71.73     75.94 o 
  15   3  11    18842.20    19540.63    735.03 o 
  16   3  11     2754.18     3075.35    234.07 o 
  17   3  11       34.97       77.99     81.20 o 
  18   3  11      555.50      645.40    163.57 o 
 -21   4  11    15191.53    14091.15    568.05 o 
 -20   4  11     1317.30     1413.55    179.95 o 
 -19   4  11    14188.80    14175.08    669.69 o 
 -18   4  11     1165.16     1326.96    175.98 o 
 -17   4  11      875.90      942.67    122.55 o 
 -16   4  11    22640.67    21799.26    926.32 o 
 -15   4  11     1639.28     1648.34    132.46 o 
 -14   4  11    18044.88    17242.42    564.78 o 
 -13   4  11     2079.36     2182.42    132.20 o 
 -12   4  11     6167.52     5893.73    213.36 o 
 -11   4  11        7.66      131.37     36.15 o 
 -10   4  11    15678.64    14543.83    597.66 o 
  -9   4  11    14592.61    13250.23    574.54 o 
  -8   4  11      197.66      267.49     65.20 o 
  -7   4  11     8716.87     8958.83    578.47 o 
  -6   4  11    14531.80    13553.75    706.10 o 
  -5   4  11     9120.63     8205.76    345.29 o 
  -4   4  11     1222.26     1679.90    177.80 o 
  -3   4  11    14827.34    14315.97    571.23 o 
  -2   4  11     2662.32     2308.17    174.66 o 
  -1   4  11    25470.14    23669.33   1253.52 o 
   0   4  11    10078.70     9824.23    317.17 o 
   1   4  11      123.90      146.06     63.47 o 
   2   4  11      241.58      315.30     73.48 o 
   3   4  11    65320.32    61852.11   2723.21 o 
   4   4  11     4931.49     5044.06    215.68 o 
   5   4  11    23654.71    23460.91    764.09 o 
   6   4  11        5.41      408.21    131.69 o 
   7   4  11      238.61      352.82     60.80 o 
   8   4  11    21421.22    21409.75    487.70 o 
   9   4  11      677.33      798.63     71.35 o 
  10   4  11    29880.90    29176.24    744.51 o 
  11   4  11     1623.07     1803.61    136.12 o 
  12   4  11    15457.40    15344.24    644.27 o 
  13   4  11       37.91      209.05     84.15 o 
  14   4  11     4038.58     3705.44    271.93 o 
  15   4  11     1057.32     1266.23    160.32 o 
  16   4  11      535.33      580.38    144.46 o 
  17   4  11       28.06      -14.92     81.69 o 
  18   4  11     1775.23     2030.55    237.23 o 
 -21   5  11      196.06        2.43    205.27 o 
 -20   5  11     8460.41     8666.84    700.04 o 
 -19   5  11     1165.21     1408.22    169.79 o 
 -18   5  11      279.26      235.40    137.20 o 
 -17   5  11      430.46      610.06    149.89 o 
 -16   5  11     2698.73     2544.84    161.98 o 
 -15   5  11     7836.43     7536.74    293.45 o 
 -14   5  11    21975.61    21620.75   1346.44 o 
 -13   5  11    19678.74    18951.02    803.77 o 
 -12   5  11     1607.92     1600.68    116.18 o 
 -11   5  11     2770.95     3017.04    258.74 o 
 -10   5  11    14486.77    13932.38    974.75 o 
  -9   5  11     6884.49     6836.66    292.94 o 
  -8   5  11        5.21      150.41     62.94 o 
  -7   5  11     3530.31     3239.32    166.62 o 
  -6   5  11     5504.39     5329.53    191.49 o 
  -5   5  11    25210.98    23003.93    877.03 o 
  -4   5  11      317.04      430.77     83.57 o 
  -3   5  11    11084.49    11153.00    546.42 o 
  -2   5  11     2811.48     2535.81    175.69 o 
  -1   5  11      252.83      411.05     55.18 o 
   0   5  11      447.40      577.84     59.98 o 
   1   5  11      681.36      934.34     91.87 o 
   2   5  11    40048.95    37737.70   1422.59 o 
   3   5  11      508.60      672.31     86.60 o 
   4   5  11    21620.62    21105.85    627.65 o 
   5   5  11     1989.88     1817.69     95.24 o 
   6   5  11        0.23       80.30     46.15 o 
   7   5  11     7009.91     6674.55    173.58 o 
   8   5  11     2297.30     2332.22     69.18 o 
   9   5  11     6742.08     6284.62    345.70 o 
  10   5  11    10758.50    11027.03    548.86 o 
  11   5  11    46463.78    45580.63   2160.84 o 
  12   5  11      387.81      394.20    105.71 o 
  13   5  11    13744.91    13850.48    708.00 o 
  14   5  11     2155.20     2040.69    209.14 o 
  15   5  11    12850.85    12873.02    639.64 o 
  16   5  11       98.73      292.13    143.58 o 
  17   5  11     7625.53     7443.17    382.42 o 
 -20   6  11      732.47      650.30    221.33 o 
 -19   6  11     3420.04     3311.88    249.48 o 
 -18   6  11     2580.11     2909.40    240.60 o 
 -17   6  11     3262.20     3305.23    190.61 o 
 -16   6  11     3661.78     4081.19    200.70 o 
 -15   6  11    10160.34    10652.73    735.25 o 
 -14   6  11    23631.18    23609.57   1189.07 o 
 -13   6  11     7806.87     7886.25    281.23 o 
 -12   6  11     2973.12     3367.46    201.91 o 
 -11   6  11    14779.82    14343.86    844.18 o 
 -10   6  11     4099.52     4030.73    194.50 o 
  -9   6  11    35742.46    34764.63   1282.39 o 
  -8   6  11     5143.27     4997.74    202.67 o 
  -7   6  11       99.56      101.68     70.59 o 
  -6   6  11   140135.45   135669.95   4500.76 o 
  -5   6  11     7322.19     7014.92    259.88 o 
  -4   6  11    13053.83    12708.98    323.55 o 
  -3   6  11     2163.58     2163.35    110.77 o 
  -2   6  11    17877.68    17133.27    386.88 o 
  -1   6  11       63.36       99.70     45.92 o 
   0   6  11     2144.43     2119.62     91.76 o 
   1   6  11    23280.98    22189.83    514.90 o 
   2   6  11    36378.22    35879.81    909.94 o 
   3   6  11    20800.52    19286.06    680.64 o 
   4   6  11        3.78       49.52     53.83 o 
   5   6  11      116.90      224.30     41.28 o 
   6   6  11     8207.57     7954.96    328.82 o 
   7   6  11       98.78      168.21     48.53 o 
   8   6  11     1043.67     1074.48     46.72 o 
   9   6  11    15788.25    15172.16    621.69 o 
  10   6  11     3071.16     3013.96    224.22 o 
  11   6  11     2743.86     2618.63    259.77 o 
  12   6  11    19091.06    18771.07    749.63 o 
  13   6  11     4569.28     4723.64    323.65 o 
  14   6  11      613.00      753.03    145.65 o 
  15   6  11     1793.88     1496.77    210.30 o 
  16   6  11     3409.71     3884.43    546.50 o 
  17   6  11     1291.39      945.31    170.37 o 
 -19   7  11     2342.85     2046.09    287.20 o 
 -18   7  11       85.07      124.87     80.60 o 
 -17   7  11     5753.08     6304.02    785.32 o 
 -16   7  11       31.33       85.55     70.13 o 
 -15   7  11    11317.36    12064.05    895.21 o 
 -14   7  11      183.07      101.02     75.18 o 
 -13   7  11    13131.29    12605.70    514.51 o 
 -12   7  11      782.98      888.04    114.38 o 
 -11   7  11      674.90     1047.78    145.71 o 
 -10   7  11     4954.92     5066.94    221.15 o 
  -9   7  11       97.93      154.20     85.73 o 
  -8   7  11    13269.72    13479.08    460.81 o 
  -7   7  11   108406.67   105240.39   3924.83 o 
  -6   7  11     3980.10     4629.14    439.59 o 
  -5   7  11    93026.93    90439.24   2681.40 o 
  -4   7  11     7961.50     7977.11    412.76 o 
  -3   7  11    19528.24    18340.36    417.03 o 
  -2   7  11     7923.49     7718.55    247.39 o 
  -1   7  11    24467.18    24144.03    618.84 o 
   0   7  11      672.39     1000.40     92.85 o 
   1   7  11    29778.81    28636.09    745.11 o 
   2   7  11    14114.77    13548.27    387.98 o 
   3   7  11    18138.11    17763.71    474.43 o 
   4   7  11    18036.48    17215.34    915.07 o 
   5   7  11    29071.90    28244.35    698.73 o 
   6   7  11     3035.02     2886.95    143.89 o 
   7   7  11     4760.31     4730.29    147.88 o 
   8   7  11     2303.78     2366.65    110.99 o 
   9   7  11     2209.39     1980.05    169.03 o 
  10   7  11     3149.29     3322.02    224.80 o 
  11   7  11     1460.40     1435.23    158.20 o 
  12   7  11     3628.44     3259.35    259.81 o 
  13   7  11    11354.84    11544.15    581.77 o 
  14   7  11     1603.64     1474.12    209.80 o 
  15   7  11      749.56      718.61    145.38 o 
  16   7  11     3610.98     3047.35    363.02 o 
 -18   8  11      220.49       84.90    127.17 o 
 -17   8  11     3962.15     3712.76    219.04 o 
 -16   8  11      858.03      960.15    137.91 o 
 -15   8  11     1312.67     1337.29    153.19 o 
 -14   8  11     7838.63     7709.45    650.42 o 
 -13   8  11     5615.93     5986.04    334.74 o 
 -12   8  11    21338.79    21752.24    905.98 o 
 -11   8  11     2497.88     2563.74    167.47 o 
 -10   8  11     4012.05     3633.96    372.08 o 
  -9   8  11      897.46      983.71    116.49 o 
  -8   8  11     4211.55     4201.02    233.02 o 
  -7   8  11     7785.15     7919.71    271.38 o 
  -6   8  11    33372.41    32041.55    949.31 o 
  -5   8  11      140.08      189.82     59.62 o 
  -4   8  11     5603.11     5604.92    182.99 o 
  -3   8  11    19954.27    19269.35    523.32 o 
  -2   8  11     2422.74     2486.99    135.88 o 
  -1   8  11    10825.19    10385.66    301.73 o 
   0   8  11      680.44      769.78     73.60 o 
   1   8  11     5161.04     5275.45    195.24 o 
   2   8  11      995.91     1079.40     86.69 o 
   3   8  11    23599.58    22601.25    712.64 o 
   4   8  11     9657.95     9251.77    343.37 o 
   5   8  11    22749.44    21920.41    565.63 o 
   6   8  11     4636.20     4612.14    159.48 o 
   7   8  11     2736.90     2669.23     81.20 o 
   8   8  11     2832.33     2903.44    172.71 o 
   9   8  11    24453.48    23413.30   1184.14 o 
  10   8  11     3169.34     3044.80    273.71 o 
  11   8  11        1.48      -24.83     94.89 o 
  12   8  11    15924.53    15729.39    841.63 o 
  13   8  11    23818.85    23251.09   1135.29 o 
  14   8  11     2211.64     2315.44    313.61 o 
  15   8  11      368.00      359.69    130.97 o 
 -17   9  11     2525.76     2415.40    332.12 o 
 -16   9  11      574.14      560.53     97.49 o 
 -15   9  11       57.99      109.60     79.28 o 
 -14   9  11       79.28       90.48    102.16 o 
 -13   9  11    15495.05    15239.38    737.39 o 
 -12   9  11      979.63     1009.71    135.82 o 
 -11   9  11    23851.91    23425.84    896.22 o 
 -10   9  11       93.04      133.43     69.74 o 
  -9   9  11     8263.87     8179.25    328.28 o 
  -8   9  11    10276.03    10199.64    341.38 o 
  -7   9  11     2413.12     2299.16    157.65 o 
  -6   9  11      951.86      955.49    114.98 o 
  -5   9  11     9462.79     9221.69    350.64 o 
  -4   9  11    20256.28    20289.96    511.55 o 
  -3   9  11     6589.04     6524.17    219.78 o 
  -2   9  11     3810.82     4182.28    227.20 o 
  -1   9  11     2139.12     2142.48    114.39 o 
   0   9  11     2739.13     2841.97    137.44 o 
   1   9  11     4652.84     4749.56    189.89 o 
   2   9  11      123.10      239.56     58.96 o 
   3   9  11    14212.82    13783.69    366.98 o 
   4   9  11       61.11      216.97     69.37 o 
   5   9  11     4314.85     3940.60    228.36 o 
   6   9  11       24.02      139.47     48.33 o 
   7   9  11     1221.57     1411.07     86.03 o 
   8   9  11     1314.69     1464.23     79.01 o 
   9   9  11       47.18       15.94    119.14 o 
  10   9  11     3766.51     3342.13    278.38 o 
  11   9  11     4822.67     4548.84    379.93 o 
  12   9  11     5993.11     5542.63    382.45 o 
  13   9  11     4623.15     5547.18    649.31 o 
  14   9  11     3398.58     3224.50    408.76 o 
 -15  10  11     4942.86     4998.13    261.35 o 
 -14  10  11     1438.95     1619.12    133.20 o 
 -13  10  11     6601.92     6421.03    515.46 o 
 -12  10  11     1624.96     1972.21    147.38 o 
 -11  10  11     1952.39     2096.88    166.93 o 
 -10  10  11    16789.47    16776.22    597.31 o 
  -9  10  11     9995.50     9616.20    417.55 o 
  -8  10  11    35122.10    35391.85   1248.48 o 
  -7  10  11     2193.09     2409.16    164.33 o 
  -6  10  11     2574.45     2596.22    186.16 o 
  -5  10  11    16940.15    16769.15    593.43 o 
  -4  10  11      270.79      322.27     89.56 o 
  -3  10  11    23523.38    23012.18    571.79 o 
  -2  10  11     4642.87     4357.68    155.69 o 
  -1  10  11      604.26      759.81     75.94 o 
   0  10  11      938.65     1018.61     93.92 o 
   1  10  11     2818.96     2802.36    156.04 o 
   2  10  11      101.44      178.15     60.92 o 
   3  10  11     4996.02     5068.86    209.27 o 
   4  10  11      790.18      900.07     71.98 o 
   5  10  11     7054.11     6551.36    237.67 o 
   6  10  11     3825.05     3798.55    197.79 o 
   7  10  11     2184.35     2201.36    133.71 o 
   8  10  11     2146.87     2620.47    267.58 o 
   9  10  11     1750.28     1653.79    200.16 o 
  10  10  11     3074.29     2790.65    307.47 o 
  11  10  11      270.76      379.40    138.61 o 
  12  10  11     3343.86     3116.58    300.06 o 
 -14  11  11       33.54     -121.34    121.34 o 
 -13  11  11      359.10      335.68     93.92 o 
 -12  11  11      809.81      867.92    125.95 o 
 -11  11  11     5176.30     5067.24    269.30 o 
 -10  11  11     4755.15     5848.60    660.68 o 
  -9  11  11    42378.21    41970.46   1561.24 o 
  -8  11  11     3463.44     3807.02    231.27 o 
  -7  11  11     8093.36     8260.49    327.26 o 
  -6  11  11       55.49       45.85     81.35 o 
  -5  11  11      305.81      389.92    103.26 o 
  -4  11  11       54.39      160.09     83.88 o 
  -3  11  11     1551.44     1490.14    152.48 o 
  -2  11  11     2950.18     2720.11    161.71 o 
  -1  11  11     9344.38     9735.54    361.09 o 
   0  11  11     8988.35     8713.70    279.34 o 
   1  11  11      815.15      925.94     89.28 o 
   2  11  11     1240.61     1324.51    101.25 o 
   3  11  11     1583.50     1548.30    129.16 o 
   4  11  11       24.51      106.07     51.78 o 
   5  11  11       37.66      132.98     69.94 o 
   6  11  11     6076.15     6203.47    275.42 o 
   7  11  11    10098.26     9529.31    518.71 o 
   8  11  11    14228.86    13250.39    764.92 o 
   9  11  11       98.64      -23.90    155.62 o 
  10  11  11     2100.69     1646.92    262.22 o 
 -11  12  11       40.21      160.69     95.72 o 
 -10  12  11    22427.92    22969.61    829.85 o 
  -9  12  11     9060.89     8561.59    655.35 o 
  -8  12  11     6352.87     6110.75    300.48 o 
  -7  12  11     3580.29     3635.49    210.08 o 
  -6  12  11     5288.99     5317.65    309.34 o 
  -5  12  11     7329.45     7307.06    335.99 o 
  -4  12  11     1611.42     2380.10    569.00 o 
  -3  12  11     1633.99     1809.54    161.55 o 
  -2  12  11    36746.07    36514.26   1416.82 o 
  -1  12  11    16033.20    15636.52    577.20 o 
   0  12  11     2957.32     2864.31    149.73 o 
   1  12  11    13710.15    13427.36    504.10 o 
   2  12  11     1165.00     1097.59     97.26 o 
   3  12  11     2497.42     2840.70    159.95 o 
   4  12  11      185.82      158.06     77.96 o 
   5  12  11       58.51      221.34     67.32 o 
   6  12  11      153.06       35.53    121.03 o 
   7  12  11    15158.40    13612.10    925.18 o 
   8  12  11      644.54      406.48    209.03 o 
  -8  13  11     4864.84     4969.59    306.86 o 
  -7  13  11     6081.74     5926.96    289.34 o 
  -6  13  11     1137.97     1245.56    142.71 o 
  -5  13  11     2452.34     2456.00    190.64 o 
  -4  13  11     5031.56     4976.84    291.53 o 
  -3  13  11    10242.34    10248.31    436.28 o 
  -2  13  11       46.32      -68.08     89.73 o 
  -1  13  11    14779.20    14776.14    550.37 o 
   0  13  11     5889.22     5777.36    282.16 o 
   1  13  11      166.45       88.31     64.12 o 
   2  13  11      378.92      367.18     80.41 o 
   3  13  11     2837.89     3130.96    241.65 o 
   4  13  11     2998.23     3161.60    316.98 o 
   5  13  11       28.47      -25.88     84.74 o 
 -22   0  12       95.11      -28.95    124.21 o 
 -20   0  12    21939.75    20519.40   1595.45 o 
 -18   0  12     3097.73     3323.67    321.05 o 
 -16   0  12      812.27      914.13    135.23 o 
 -14   0  12     8228.46     8604.06    409.02 o 
 -12   0  12      937.39     1109.94    125.45 o 
 -10   0  12   107192.15   105495.88   4702.23 o 
  -8   0  12   137129.69   139879.61   8467.33 o 
  -6   0  12     1556.63     1646.53    167.56 o 
  -4   0  12     4834.98     5809.76    411.89 o 
  -2   0  12    55996.82    50453.00   4775.92 o 
   0   0  12    13022.37    12748.18    675.58 o 
   2   0  12        3.40       94.50    104.38 o 
   4   0  12    14187.06    13723.27    636.78 o 
   6   0  12      797.44      962.00    106.52 o 
   8   0  12     6472.07     6080.96    234.83 o 
  10   0  12    12970.50    13021.34    450.38 o 
  12   0  12    37770.36    39190.54   1302.57 o 
  14   0  12    14058.64    14110.91    477.71 o 
  16   0  12    74615.40    73684.80   3005.66 o 
  18   0  12     5000.89     4884.75    626.84 o 
 -22   1  12     2706.25     2944.98    412.52 o 
 -21   1  12      944.19     1076.85    174.13 o 
 -20   1  12     3986.69     4081.81    264.14 o 
 -19   1  12     8875.17     8574.50    459.01 o 
 -18   1  12     2095.30     2277.67    150.75 o 
 -17   1  12     4453.43     4761.36    335.22 o 
 -16   1  12      602.05      558.09     79.12 o 
 -15   1  12     6842.30     6548.78    351.40 o 
 -14   1  12     5301.68     5640.65    316.66 o 
 -13   1  12     5012.50     4944.92    196.81 o 
 -12   1  12     8237.34     8115.69    256.38 o 
 -11   1  12    38915.06    38997.61   1060.84 o 
 -10   1  12     5409.73     5602.30    218.46 o 
  -9   1  12    69641.76    67644.02   1896.76 o 
  -8   1  12    26250.49    26153.35    881.33 o 
  -7   1  12      229.17      400.24     85.66 o 
  -6   1  12     7249.27     7388.39    405.91 o 
  -5   1  12    12302.83    12429.27    571.64 o 
  -4   1  12    65879.09    63747.37   3126.03 o 
  -3   1  12    40053.35    36889.96   1840.13 o 
  -2   1  12     4317.67     4760.54    223.68 o 
  -1   1  12    93288.77    88031.63   3154.00 o 
   0   1  12    65465.35    62852.16   1864.68 o 
   1   1  12       23.14      339.98    178.99 o 
   2   1  12     2713.10     2679.95    109.26 o 
   3   1  12     3703.86     3979.07    153.89 o 
   4   1  12       35.52      171.53     54.00 o 
   5   1  12     7606.42     7721.78    249.24 o 
   6   1  12     9300.18     8950.26    248.12 o 
   7   1  12       15.50       99.38     44.85 o 
   8   1  12     6835.71     6501.91    212.96 o 
   9   1  12     2048.05     2150.02    123.07 o 
  10   1  12       61.59      182.81     46.81 o 
  11   1  12     7449.26     7464.98    210.64 o 
  12   1  12      838.28     1083.65     55.01 o 
  13   1  12     2483.88     2651.99     97.35 o 
  14   1  12        3.03       72.59     34.48 o 
  15   1  12    28037.34    27952.78    629.25 o 
  16   1  12      401.97      399.24     77.45 o 
  17   1  12    24351.34    25195.56    984.88 o 
  18   1  12     2231.05     2270.52    300.18 o 
 -21   2  12     1373.84     1315.63    151.98 o 
 -20   2  12      159.90      187.81     86.65 o 
 -19   2  12     1170.76     1114.52    138.99 o 
 -18   2  12     3036.04     3427.15    254.76 o 
 -17   2  12     5558.73     5301.40    453.90 o 
 -16   2  12    30879.28    29329.33   1881.95 o 
 -15   2  12     2353.32     2313.84    119.81 o 
 -14   2  12    16807.97    16497.15    655.40 o 
 -13   2  12        0.54       91.60     62.36 o 
 -12   2  12    19220.62    19801.67    577.89 o 
 -11   2  12     8278.16     8681.02    265.24 o 
 -10   2  12    45048.31    45977.92   1319.87 o 
  -9   2  12     9137.82     9508.12    254.22 o 
  -8   2  12       46.87      138.22     64.97 o 
  -7   2  12     8081.20     7760.31    346.76 o 
  -6   2  12    34465.47    31708.54   1511.84 o 
  -5   2  12    25399.22    24771.76    995.79 o 
  -4   2  12     7915.22     8108.79    315.55 o 
  -3   2  12    29415.52    27773.06   1060.29 o 
  -2   2  12    94900.58    88716.30   3338.82 o 
  -1   2  12     2389.09     2234.82    158.04 o 
   0   2  12     7788.21     8086.14    313.05 o 
   1   2  12     6186.50     5861.28    200.36 o 
   2   2  12    23559.28    22448.10    676.44 o 
   3   2  12    11957.06    11523.73    328.78 o 
   4   2  12     7859.65     7919.91    389.56 o 
   5   2  12    36379.92    34383.64    911.55 o 
   6   2  12     7940.76     7741.21    229.11 o 
   7   2  12    13249.94    12899.94    318.94 o 
   8   2  12     4066.98     4180.46    329.13 o 
   9   2  12     9694.28     9789.62    260.29 o 
  10   2  12     2150.44     2200.83     81.70 o 
  11   2  12     2499.04     2550.81     93.10 o 
  12   2  12     6900.30     7013.13    156.43 o 
  13   2  12    24933.26    24320.75    520.00 o 
  14   2  12     2202.71     2473.32    110.03 o 
  15   2  12      223.25      181.31    111.01 o 
  16   2  12     6573.39     7037.56    337.31 o 
  17   2  12     5770.26     6150.27    330.45 o 
  18   2  12    11627.61    11793.82    551.05 o 
 -21   3  12      226.03      283.85     85.53 o 
 -20   3  12      745.67      938.55    157.46 o 
 -19   3  12      639.87      813.74    133.38 o 
 -18   3  12     8759.09     9087.18    467.82 o 
 -17   3  12     4946.01     4943.03    473.96 o 
 -16   3  12     3377.19     3380.80    282.28 o 
 -15   3  12     6907.96     6334.38    288.59 o 
 -14   3  12     7033.10     6126.85    379.76 o 
 -13   3  12        5.90      377.59     87.77 o 
 -12   3  12       95.06      116.87     56.82 o 
 -11   3  12     4900.48     5199.18    573.62 o 
 -10   3  12     3077.19     3191.36    134.12 o 
  -9   3  12        6.44      119.46     79.51 o 
  -8   3  12     3413.70     3398.53    218.66 o 
  -7   3  12      337.31      354.41     91.33 o 
  -6   3  12     2436.58     2442.93    188.89 o 
  -5   3  12      501.15      698.44    126.81 o 
  -4   3  12    21567.98    21630.84   1240.92 o 
  -3   3  12      815.49     1011.79     86.78 o 
  -2   3  12    12095.81    10966.36    362.30 o 
  -1   3  12     8815.93     8244.51    401.33 o 
   0   3  12      496.45      489.81     67.47 o 
   1   3  12     8998.51     8820.69    338.58 o 
   2   3  12     8042.54     7661.95    251.00 o 
   3   3  12     1270.72     1297.47     81.01 o 
   4   3  12    82170.00    79487.09   2543.66 o 
   5   3  12     3632.54     3449.55    140.92 o 
   6   3  12    41217.80    40859.29   1046.63 o 
   7   3  12      119.41      161.33     50.90 o 
   8   3  12    15090.41    14782.09    377.46 o 
   9   3  12      133.28      219.31     76.95 o 
  10   3  12    16540.66    17081.93    368.26 o 
  11   3  12     7456.32     7397.24    155.50 o 
  12   3  12    52486.17    50512.20   1359.09 o 
  13   3  12     5950.57     6076.41    310.74 o 
  14   3  12    34914.64    35645.18   1545.70 o 
  15   3  12      895.91     1022.92    172.68 o 
  16   3  12    10242.46    10583.43    513.30 o 
  17   3  12    14043.52    14642.49    520.21 o 
  18   3  12     8635.84     8741.35    375.56 o 
 -21   4  12      557.23      385.67    164.76 o 
 -20   4  12     1728.86     1757.94    193.52 o 
 -19   4  12     3569.97     3887.93    513.38 o 
 -18   4  12      424.97      438.64    117.42 o 
 -17   4  12      187.17      374.90     94.84 o 
 -16   4  12       47.02       65.49     66.70 o 
 -15   4  12     4050.67     3760.58    245.56 o 
 -14   4  12      674.36      656.67    102.30 o 
 -13   4  12     2547.84     2439.81    148.14 o 
 -12   4  12        8.49       70.51     68.80 o 
 -11   4  12       29.25      142.04     37.05 o 
 -10   4  12    14788.33    14110.32    545.56 o 
  -9   4  12    13128.65    13054.94    356.61 o 
  -8   4  12     5180.91     5424.42    176.92 o 
  -7   4  12      177.69      207.94    109.64 o 
  -6   4  12    27581.94    26733.19   1575.65 o 
  -5   4  12     7800.78     7215.98    433.43 o 
  -4   4  12     3072.33     3215.33    182.98 o 
  -3   4  12    16831.13    16134.11    536.84 o 
  -2   4  12    22467.31    21515.17   1080.64 o 
  -1   4  12       10.01      195.94     81.66 o 
   0   4  12    27741.26    26030.39   1199.37 o 
   1   4  12    14616.03    13590.22    741.07 o 
   2   4  12    51019.23    47652.96   2078.43 o 
   3   4  12    39025.87    37835.33   1562.49 o 
   4   4  12     1846.80     1972.48    130.22 o 
   5   4  12    25497.90    24641.59   1245.18 o 
   6   4  12     8460.42     8108.64    215.40 o 
   7   4  12      255.87      284.81     73.10 o 
   8   4  12       53.69      161.36     51.94 o 
   9   4  12     3387.51     3542.65    148.26 o 
  10   4  12      138.14      175.39     56.63 o 
  11   4  12     4190.78     4341.14    397.86 o 
  12   4  12     2611.86     2657.03    191.67 o 
  13   4  12    11119.80    10898.69    538.12 o 
  14   4  12       41.30       31.61    100.07 o 
  15   4  12      288.11      442.47    129.23 o 
  16   4  12     2139.31     2416.14    189.98 o 
  17   4  12     4129.56     4336.51    280.43 o 
 -20   5  12     5118.69     5548.08    471.68 o 
 -19   5  12     2243.62     2413.29    191.80 o 
 -18   5  12    26177.95    24761.04   1068.64 o 
 -17   5  12       22.32       30.21     92.57 o 
 -16   5  12     4096.02     3936.98    243.59 o 
 -15   5  12       77.00      110.93    110.32 o 
 -14   5  12    44188.96    43205.65   1616.53 o 
 -13   5  12     4792.65     4682.28    232.06 o 
 -12   5  12       95.65      171.55     76.49 o 
 -11   5  12        8.86       99.18     62.14 o 
 -10   5  12    16165.04    14963.48    913.74 o 
  -9   5  12     7411.21     6784.54    314.37 o 
  -8   5  12     1834.24     1732.30     41.99 o 
  -7   5  12     5446.99     5777.41    328.28 o 
  -6   5  12    16093.45    15953.22    825.54 o 
  -5   5  12    24407.84    23413.16   1376.73 o 
  -4   5  12    21464.71    21000.85    851.16 o 
  -3   5  12     6414.39     6061.63    339.03 o 
  -2   5  12     6484.17     6071.78    263.75 o 
  -1   5  12    15743.63    15154.94    569.11 o 
   0   5  12     2865.59     2634.27    161.92 o 
   1   5  12    35363.89    33591.59   1052.42 o 
   2   5  12    35424.42    33556.95   1295.61 o 
   3   5  12     5960.48     6029.39    231.40 o 
   4   5  12    27151.05    26581.44    855.68 o 
   5   5  12     2219.76     2288.23    106.78 o 
   6   5  12     1754.54     1824.37    149.03 o 
   7   5  12     8365.55     8222.38    262.58 o 
   8   5  12       15.40      129.84     43.71 o 
   9   5  12      802.63      889.39     49.52 o 
  10   5  12    10686.99    10392.34    419.86 o 
  11   5  12    11933.07    12595.87    761.98 o 
  12   5  12     3842.71     4232.19    315.35 o 
  13   5  12      444.84      520.53    107.40 o 
  14   5  12     1511.85     1539.78    156.23 o 
  15   5  12     9809.22     9726.08    685.39 o 
  16   5  12      955.12      887.92    154.31 o 
  17   5  12       68.46      -74.08    165.76 o 
 -20   6  12     7340.93     6850.86    466.80 o 
 -19   6  12     5177.33     5050.92    353.23 o 
 -18   6  12     3962.85     3764.74    261.92 o 
 -17   6  12       17.24        5.33     67.41 o 
 -16   6  12      271.64      431.22     84.34 o 
 -15   6  12    27223.73    26652.63   1005.20 o 
 -14   6  12     8527.50     8756.52    526.58 o 
 -13   6  12     6008.55     6122.99    638.06 o 
 -12   6  12    14393.95    14558.87    506.57 o 
 -11   6  12     4531.45     4451.72    317.01 o 
 -10   6  12      564.52      695.95    133.84 o 
  -9   6  12       54.02       70.53     63.03 o 
  -8   6  12      584.30      555.30     91.40 o 
  -7   6  12    20106.42    19026.87    816.48 o 
  -6   6  12    22771.71    21601.57    492.69 o 
  -5   6  12     4239.69     4158.10    222.00 o 
  -4   6  12    56498.93    53126.02   1450.68 o 
  -3   6  12       68.13       91.33     52.19 o 
  -2   6  12    37666.81    34170.10   1378.37 o 
  -1   6  12    25524.03    23934.49    826.51 o 
   0   6  12    22989.29    21643.70    736.00 o 
   1   6  12      987.53     1195.91    130.11 o 
   2   6  12     6281.83     6403.13    422.98 o 
   3   6  12    65411.38    62787.05   1811.66 o 
   4   6  12    13262.23    13191.13    300.04 o 
   5   6  12    11508.07    10965.14    306.54 o 
   6   6  12    33126.93    32452.17    734.40 o 
   7   6  12     9895.49     9952.90    253.38 o 
   8   6  12     9810.31     9563.17    222.75 o 
   9   6  12     1971.97     1701.44     41.27 o 
  10   6  12     7161.67     7606.06    441.97 o 
  11   6  12    11556.52    11858.07    762.02 o 
  12   6  12     8329.94     8487.77    436.77 o 
  13   6  12     5011.16     4915.45    469.53 o 
  14   6  12    12306.72    12072.94    779.50 o 
  15   6  12     1122.02      846.04    175.52 o 
  16   6  12    24698.11    23731.25   1107.89 o 
 -19   7  12      417.71      372.54     97.72 o 
 -18   7  12      471.59      478.57     88.38 o 
 -17   7  12    20386.65    20159.86    752.43 o 
 -16   7  12    16959.10    16937.29    676.00 o 
 -15   7  12    16820.76    17201.94    720.43 o 
 -14   7  12    14393.16    13538.43    579.14 o 
 -13   7  12      986.96     1058.10    160.02 o 
 -12   7  12     1277.21     1329.54    139.64 o 
 -11   7  12     3065.94     2902.83    169.79 o 
 -10   7  12     7624.58     7434.85    443.50 o 
  -9   7  12      561.69      577.41     89.99 o 
  -8   7  12    39934.57    39112.03   1530.43 o 
  -7   7  12    15478.29    15090.50    517.37 o 
  -6   7  12      217.33      295.46     46.76 o 
  -5   7  12    33591.76    30686.33    834.84 o 
  -4   7  12    42294.31    40422.61   1085.34 o 
  -3   7  12    16969.88    16353.28    375.55 o 
  -2   7  12     3329.56     3247.04    136.33 o 
  -1   7  12     5720.85     5597.64    200.53 o 
   0   7  12    31972.22    30788.58    784.29 o 
   1   7  12    15213.78    14569.09    464.82 o 
   2   7  12    20879.17    20426.80    584.70 o 
   3   7  12    39802.34    38656.92   1069.34 o 
   4   7  12    64544.26    62293.22   1773.85 o 
   5   7  12    26819.74    26346.63    709.05 o 
   6   7  12      446.35      453.89     46.75 o 
   7   7  12     1156.79     1232.71     58.33 o 
   8   7  12      896.23      893.03     73.20 o 
   9   7  12       40.97       29.87    103.12 o 
  10   7  12    13212.61    12875.59    563.57 o 
  11   7  12        7.20       31.61    116.36 o 
  12   7  12    14202.36    14259.45    704.69 o 
  13   7  12     1880.44     1800.28    309.50 o 
  14   7  12     9562.51     8966.15    516.77 o 
  15   7  12     4599.48     4977.54    400.69 o 
 -18   8  12     5223.83     4496.83    576.78 o 
 -17   8  12     2251.26     1954.49    162.87 o 
 -16   8  12    44049.04    41770.16   1719.18 o 
 -15   8  12    39693.79    37481.88   1448.73 o 
 -14   8  12     3388.92     3744.79    298.19 o 
 -13   8  12    23975.09    23099.56    886.23 o 
 -12   8  12    17924.42    17659.21    660.34 o 
 -11   8  12      759.69      702.33     97.46 o 
 -10   8  12     1493.85     1733.59    138.42 o 
  -9   8  12    10104.00     9812.14    498.68 o 
  -8   8  12    11986.52    12273.19    459.67 o 
  -7   8  12    18796.41    18359.33    570.77 o 
  -6   8  12    22354.90    21964.35    670.32 o 
  -5   8  12     1427.59     1419.25     73.36 o 
  -4   8  12     2598.75     2684.41    118.54 o 
  -3   8  12     3046.50     3041.94    137.34 o 
  -2   8  12     1961.08     2072.30    142.12 o 
  -1   8  12     2177.82     1960.12     99.42 o 
   0   8  12     1621.89     1636.15    107.30 o 
   1   8  12     3233.01     3321.08    165.23 o 
   2   8  12    19731.63    20010.69    626.99 o 
   3   8  12    10980.61    11240.55    403.68 o 
   4   8  12    57656.30    55939.11   1697.19 o 
   5   8  12      554.25      687.11     68.83 o 
   6   8  12       70.78      204.08     70.69 o 
   7   8  12        1.43       60.24     48.29 o 
   8   8  12     8184.20     7665.75    251.47 o 
   9   8  12    14793.51    14809.73   1066.72 o 
  10   8  12      487.93      379.77    161.96 o 
  11   8  12    16470.43    15932.26    783.93 o 
  12   8  12     6999.24     6024.27    508.80 o 
  13   8  12     7167.33     6427.52    507.58 o 
  14   8  12      110.38     -104.81    225.92 o 
 -17   9  12     4009.53     4063.51    392.00 o 
 -16   9  12    10589.03    10884.95    504.62 o 
 -15   9  12     5401.17     5475.37    318.31 o 
 -14   9  12    27646.93    27634.84   1036.90 o 
 -13   9  12     1216.10     1249.75    159.61 o 
 -12   9  12    16507.82    16862.42    987.29 o 
 -11   9  12     8335.19     8054.43    463.96 o 
 -10   9  12     3861.21     4367.05    313.61 o 
  -9   9  12       48.87       21.63     87.12 o 
  -8   9  12     4953.48     5090.52    297.55 o 
  -7   9  12       12.18       -5.62     75.19 o 
  -6   9  12    10996.65    11181.87    388.17 o 
  -5   9  12      581.97      741.94    136.59 o 
  -4   9  12      876.82      921.03     79.72 o 
  -3   9  12     4779.86     4917.28    176.61 o 
  -2   9  12     6022.53     6085.37    224.14 o 
  -1   9  12     1593.11     1655.68    106.07 o 
   0   9  12     3792.33     3662.78    180.99 o 
   1   9  12    20607.38    19840.75    525.72 o 
   2   9  12      132.15      183.27     53.30 o 
   3   9  12      255.23      240.37     69.77 o 
   4   9  12      177.46      191.88     57.69 o 
   5   9  12    15721.83    14840.76    449.52 o 
   6   9  12     2400.46     2395.83    129.30 o 
   7   9  12      283.94      317.24     63.36 o 
   8   9  12    24405.51    23264.35   1610.10 o 
   9   9  12     7079.23     6575.96    585.13 o 
  10   9  12    23610.76    22220.02   1213.48 o 
  11   9  12       63.43       35.82    110.64 o 
  12   9  12     4392.90     3928.41    428.26 o 
  13   9  12       23.02       15.82    154.38 o 
 -15  10  12     1336.71     1381.13    157.79 o 
 -14  10  12     1388.36     1523.73    162.80 o 
 -13  10  12     1409.04     1526.62    169.11 o 
 -12  10  12     3973.97     4008.82    277.84 o 
 -11  10  12    15637.55    14996.27    941.27 o 
 -10  10  12      838.22      834.00    153.53 o 
  -9  10  12    23242.30    23600.93    928.11 o 
  -8  10  12     5051.21     4908.03    260.76 o 
  -7  10  12     2198.86     2486.85    212.68 o 
  -6  10  12     5739.61     5773.49    265.32 o 
  -5  10  12      610.61     1274.59    384.32 o 
  -4  10  12       48.18       61.31     39.97 o 
  -3  10  12     6723.99     6329.85    230.88 o 
  -2  10  12      168.66      226.62     67.92 o 
  -1  10  12     2270.98     2086.79    178.53 o 
   0  10  12    35852.51    35214.18    998.66 o 
   1  10  12     1232.70     1217.18    122.93 o 
   2  10  12    29014.12    28218.59    843.78 o 
   3  10  12     2535.86     2763.69    140.77 o 
   4  10  12      752.00      748.38     90.00 o 
   5  10  12     6693.55     6362.36    198.03 o 
   6  10  12      934.71      701.16    107.47 o 
   7  10  12    15899.40    14835.60   1194.46 o 
   8  10  12     4474.96     4742.54    520.27 o 
   9  10  12     1720.70     1533.11    282.43 o 
  10  10  12     4444.24     3926.02    579.45 o 
  11  10  12     3033.05     2412.11    425.98 o 
 -13  11  12     2534.09     2891.25    241.23 o 
 -12  11  12     5314.78     5033.85    267.96 o 
 -11  11  12    13352.88    12689.62    553.14 o 
 -10  11  12    29962.86    29166.04   1263.47 o 
  -9  11  12     8206.86     7830.22    383.54 o 
  -8  11  12     3932.21     3868.83    238.94 o 
  -7  11  12        7.69      149.56     83.25 o 
  -6  11  12      198.05      199.93     94.75 o 
  -5  11  12     1095.04     1289.98    128.34 o 
  -4  11  12      963.31     1126.54    148.82 o 
  -3  11  12    21306.62    21254.10    742.66 o 
  -2  11  12     6068.04     5890.25    215.92 o 
  -1  11  12    34897.83    33187.84    944.21 o 
   0  11  12        0.35      -13.28     69.79 o 
   1  11  12    11357.07    10810.16    345.78 o 
   2  11  12    11445.03    10902.76    425.98 o 
   3  11  12      145.55      252.67     63.53 o 
   4  11  12      615.36      662.80    102.66 o 
   5  11  12     2213.43     2441.66    277.08 o 
   6  11  12    17089.09    16240.61    946.49 o 
   7  11  12     6777.53     6791.89    582.64 o 
   8  11  12      642.06      489.44    186.78 o 
   9  11  12     1263.60      824.06    208.30 o 
  10  11  12     1140.37      847.07    241.97 o 
 -11  12  12     6350.26     6872.21    330.22 o 
 -10  12  12     9824.34    10274.37    446.37 o 
  -9  12  12     2201.91     1949.09    195.07 o 
  -8  12  12        6.19       64.15     82.67 o 
  -7  12  12       34.67      129.76     92.97 o 
  -6  12  12     3936.23     3995.67    226.22 o 
  -5  12  12     1487.67     1551.02    220.19 o 
  -4  12  12    12203.37    11860.07    498.54 o 
  -3  12  12      894.97      845.98    148.35 o 
  -2  12  12    52800.03    51767.26   1790.43 o 
  -1  12  12    12278.98    11594.07    389.63 o 
   0  12  12    11455.60    11131.46    402.27 o 
   1  12  12      114.30      129.98     58.81 o 
   2  12  12      237.58      301.24     86.16 o 
   3  12  12    13944.90    13268.39    421.56 o 
   4  12  12     4946.16     4695.26    272.12 o 
   5  12  12      100.48      165.27    161.61 o 
   6  12  12    11387.19    11002.05   1135.45 o 
   7  12  12    14908.01    14073.82   1153.54 o 
  -7  13  12      318.69      222.00     98.96 o 
  -6  13  12     2168.02     1915.91    218.92 o 
  -5  13  12        1.54       99.73     82.76 o 
  -4  13  12     2207.53     2095.42    179.71 o 
  -3  13  12    10912.84    10676.28    531.11 o 
  -2  13  12     4057.34     3844.31    240.14 o 
  -1  13  12     8192.26     8054.67    439.91 o 
   0  13  12     8712.43     8620.63    383.82 o 
   1  13  12      503.31      377.71    103.12 o 
   2  13  12     2136.22     2284.30    150.39 o 
   3  13  12     4573.09     4524.03    281.21 o 
 -21   0  13    19783.93    18649.32   1430.32 o 
 -19   0  13    19258.06    18579.83   1180.09 o 
 -17   0  13    12376.27    12668.71   1433.33 o 
 -15   0  13    38508.55    38838.07   1934.16 o 
 -13   0  13    13683.89    15028.61    753.94 o 
 -11   0  13    79480.73    77255.74   3214.58 o 
  -9   0  13    83953.79    85077.16   3648.98 o 
  -7   0  13     1037.47     1451.66    212.62 o 
  -5   0  13      255.50      221.57    125.91 o 
  -3   0  13      128.02      217.87     95.43 o 
  -1   0  13      269.52      560.29    107.39 o 
   1   0  13    56139.70    55433.79   2841.35 o 
   3   0  13    69501.02    66208.13   3265.00 o 
   5   0  13     1411.97     1583.67    185.88 o 
   7   0  13    37546.55    36910.59   1754.83 o 
   9   0  13       60.50      280.33     70.52 o 
  11   0  13     1135.15     1005.61    197.38 o 
  13   0  13    10372.03    10682.78    602.69 o 
  15   0  13     3614.10     3707.15    146.41 o 
  17   0  13       54.35      272.07    222.27 o 
 -21   1  13      145.51      106.92    108.40 o 
 -20   1  13      205.23      217.83     84.00 o 
 -19   1  13        6.72       -3.08     78.50 o 
 -18   1  13    11222.24    10656.36    687.66 o 
 -17   1  13       61.52      138.43     71.44 o 
 -16   1  13     1161.84     1328.35    118.87 o 
 -15   1  13     6959.11     7067.75    270.15 o 
 -14   1  13    11381.63    11739.60    365.54 o 
 -13   1  13     8822.77     8577.52    246.20 o 
 -12   1  13    16928.17    17244.15    450.64 o 
 -11   1  13       41.27       86.31     57.82 o 
 -10   1  13    55797.37    57460.03   1733.98 o 
  -9   1  13     5508.84     5578.74    172.90 o 
  -8   1  13       48.52      164.01     87.61 o 
  -7   1  13    39515.66    39842.66   1514.57 o 
  -6   1  13       33.95      605.14    222.12 o 
  -5   1  13     9716.39     9062.38    355.52 o 
  -4   1  13    17666.77    17437.71   1050.26 o 
  -3   1  13    10360.69    10123.61    735.05 o 
  -2   1  13     5532.13     5514.93    262.54 o 
  -1   1  13      242.64      400.94     77.47 o 
   0   1  13     1112.87     1317.75    106.62 o 
   1   1  13    42105.24    40691.45   1311.13 o 
   2   1  13    64614.91    61484.70   1889.20 o 
   3   1  13     3639.69     3596.05    216.05 o 
   4   1  13    41891.34    41613.43   1192.07 o 
   5   1  13     8736.27     8571.21    267.09 o 
   6   1  13     7749.97     7952.72    243.86 o 
   7   1  13     2427.58     2632.06    130.85 o 
   8   1  13    14043.67    13927.68    376.35 o 
   9   1  13     9965.13     9769.96    293.61 o 
  10   1  13     1024.86     1071.38     87.07 o 
  11   1  13     9575.95     9672.33    250.83 o 
  12   1  13      258.82      339.87     61.89 o 
  13   1  13     3652.45     3758.25    116.41 o 
  14   1  13     2128.60     2252.52     94.89 o 
  15   1  13      897.54      863.36    109.75 o 
  16   1  13     2286.18     2372.65    176.22 o 
  17   1  13     4913.85     4054.50    653.49 o 
  18   1  13     5522.65     5651.20    502.82 o 
 -21   2  13       10.45        1.15     66.69 o 
 -20   2  13    16899.50    16484.27    841.48 o 
 -19   2  13      556.76      493.56    138.67 o 
 -18   2  13       98.35      196.27     88.84 o 
 -17   2  13      146.48      168.00     72.09 o 
 -16   2  13     4122.68     5879.33    582.57 o 
 -15   2  13       91.65      194.47     88.92 o 
 -14   2  13     8824.77     9166.45    264.99 o 
 -13   2  13     8626.39     8535.45    240.32 o 
 -12   2  13    52213.52    52349.85   1618.92 o 
 -11   2  13    11227.43    11842.16    300.51 o 
 -10   2  13    21468.04    22373.67    589.02 o 
  -9   2  13      171.64      290.02     57.91 o 
  -8   2  13    21881.61    22117.42   1562.84 o 
  -7   2  13      197.85      244.01     84.30 o 
  -6   2  13    14069.54    12985.21    702.19 o 
  -5   2  13    18267.43    17772.82    768.83 o 
  -4   2  13      426.17      370.45     81.65 o 
  -3   2  13    10649.01    10205.79    380.41 o 
  -2   2  13      187.88      323.42     69.18 o 
  -1   2  13     5992.33     5431.14    353.04 o 
   0   2  13    35307.11    34301.57   1055.08 o 
   1   2  13      591.72      943.21    197.59 o 
   2   2  13     6707.97     6811.01    409.87 o 
   3   2  13    34156.15    32685.71    886.39 o 
   4   2  13    13920.30    13813.82    417.22 o 
   5   2  13    31112.45    30152.99    785.60 o 
   6   2  13     4337.07     4085.33    175.01 o 
   7   2  13    24312.80    23493.74    563.65 o 
   8   2  13    37866.75    37628.50    975.53 o 
   9   2  13    65738.34    64552.93   1877.04 o 
  10   2  13     1073.08     1262.45    110.80 o 
  11   2  13     3967.24     3930.39    104.90 o 
  12   2  13      120.18      252.98     50.54 o 
  13   2  13     2859.77     2954.82    115.01 o 
  14   2  13     2490.25     2549.03    136.92 o 
  15   2  13     1393.74     1446.40    123.77 o 
  16   2  13       11.11       11.01     57.22 o 
  17   2  13    19685.87    19777.40    693.12 o 
 -21   3  13    18853.23    19489.48    958.94 o 
 -20   3  13     1563.85     1592.52    165.47 o 
 -19   3  13    10586.98    11074.61    517.23 o 
 -18   3  13      208.94      191.26    106.64 o 
 -17   3  13    10580.15    10443.08    497.46 o 
 -16   3  13       92.19      214.17     57.86 o 
 -15   3  13     5999.81     5562.41    295.84 o 
 -14   3  13      806.68      860.20     62.27 o 
 -13   3  13    42355.17    41157.93   1279.49 o 
 -12   3  13     1222.71     1209.46     85.72 o 
 -11   3  13    82613.96    84159.05   2693.24 o 
 -10   3  13    13271.85    13407.73    384.98 o 
  -9   3  13    15521.51    16072.83    498.91 o 
  -8   3  13    26747.42    22004.86   2992.09 o 
  -7   3  13      217.43      397.25    114.54 o 
  -6   3  13        7.23      215.84    114.27 o 
  -5   3  13     9177.21     8947.00    524.25 o 
  -4   3  13      327.84      389.92     88.26 o 
  -3   3  13       32.86      241.23    153.09 o 
  -2   3  13     2046.18     2172.12    175.11 o 
  -1   3  13    36867.43    33557.32    967.92 o 
   0   3  13     2855.22     2806.35    130.52 o 
   1   3  13     4141.13     4105.45    257.07 o 
   2   3  13      367.53      602.16     87.66 o 
   3   3  13    82878.55    80571.85   2785.44 o 
   4   3  13      526.94      688.62     84.54 o 
   5   3  13     5807.26     5707.52    175.19 o 
   6   3  13      325.82      358.22     55.60 o 
   7   3  13    53919.80    52021.95   1560.63 o 
   8   3  13    21692.53    20965.43    577.12 o 
   9   3  13    29047.50    28597.69    663.92 o 
  10   3  13    18658.01    18664.15    414.88 o 
  11   3  13     5930.20     5975.16    177.52 o 
  12   3  13      259.70      223.83     80.74 o 
  13   3  13       22.59      231.40    100.71 o 
  14   3  13     2168.75     2641.73    344.66 o 
  15   3  13     2710.13     3114.47    199.83 o 
  16   3  13    19015.68    19034.54    852.11 o 
  17   3  13     1016.75     1085.70    161.05 o 
 -21   4  13     1503.20     1831.35    432.44 o 
 -20   4  13     3089.49     3094.19    331.84 o 
 -19   4  13     2159.41     2616.63    226.22 o 
 -18   4  13      147.91      107.40     87.66 o 
 -17   4  13     1667.24     1566.94    168.13 o 
 -16   4  13     3086.87     2887.44    170.90 o 
 -15   4  13       90.25      100.95     73.75 o 
 -14   4  13      250.67      297.85     95.32 o 
 -13   4  13     1088.43     1085.30     58.87 o 
 -12   4  13    21967.05    20087.87    808.32 o 
 -11   4  13      504.23      573.13     54.78 o 
 -10   4  13    17012.65    16563.37    701.48 o 
  -9   4  13    61748.38    62062.50   2190.89 o 
  -8   4  13     4931.99     5470.81    304.09 o 
  -7   4  13    47526.11    47935.36   3190.12 o 
  -6   4  13     4629.52     4139.89    261.52 o 
  -5   4  13     1580.56     1879.11    156.59 o 
  -4   4  13    22040.34    20769.17   1064.65 o 
  -3   4  13      829.23      971.84    129.78 o 
  -2   4  13     4085.82     4067.35    463.62 o 
  -1   4  13    35615.34    32419.79   1567.23 o 
   0   4  13     3185.06     3130.36    201.06 o 
   1   4  13     5701.10     5518.45    424.11 o 
   2   4  13     6263.94     5548.66    232.89 o 
   3   4  13    34755.36    33363.29   1042.53 o 
   4   4  13    49320.27    47372.41   1409.79 o 
   5   4  13     9880.52     9910.83    360.33 o 
   6   4  13     2148.96     2109.76    183.29 o 
   7   4  13      222.50      186.15     64.08 o 
   8   4  13     5053.29     5013.08    181.75 o 
   9   4  13     4662.76     4717.05    171.20 o 
  10   4  13     1606.11     1745.55    123.25 o 
  11   4  13     7405.78     6971.16    426.06 o 
  12   4  13      589.04      643.82    111.47 o 
  13   4  13      848.13      996.64    174.62 o 
  14   4  13      124.09      168.85    127.94 o 
  15   4  13    13847.16    14575.05    721.31 o 
  16   4  13     2388.97     2619.89    225.36 o 
  17   4  13     6983.88     7029.98    441.38 o 
 -20   5  13     1274.78     1237.22    176.71 o 
 -19   5  13     1959.84     2162.64    230.77 o 
 -18   5  13     3424.26     3707.12    391.54 o 
 -17   5  13     1552.49     1604.52    151.29 o 
 -16   5  13     3407.46     3648.58    224.36 o 
 -15   5  13      625.61      721.35    121.48 o 
 -14   5  13    23326.80    22236.01   1326.43 o 
 -13   5  13     3279.46     3384.79    376.62 o 
 -12   5  13      121.04      134.43     66.84 o 
 -11   5  13     1794.18     1723.09    132.00 o 
 -10   5  13      240.36      323.04     80.92 o 
  -9   5  13    17003.46    16407.10    675.41 o 
  -8   5  13    23566.07    23807.71    780.49 o 
  -7   5  13      387.33      586.67     93.63 o 
  -6   5  13     7352.93     6509.25    431.34 o 
  -5   5  13    44054.30    43365.70   2503.57 o 
  -4   5  13     9468.60     9259.08    478.70 o 
  -3   5  13    13751.38    13103.53    604.03 o 
  -2   5  13    27633.61    26765.92   1004.35 o 
  -1   5  13     1485.71     1598.89    161.56 o 
   0   5  13    10495.69    10443.93    428.34 o 
   1   5  13      551.82      885.66    216.77 o 
   2   5  13    16924.13    15453.03    933.68 o 
   3   5  13     8075.86     7551.65    287.10 o 
   4   5  13     7074.88     6986.42    258.85 o 
   5   5  13    22566.46    21952.87    751.54 o 
   6   5  13    12933.24    12622.66    374.28 o 
   7   5  13    24890.07    24000.47    665.69 o 
   8   5  13      473.01      440.31     68.04 o 
   9   5  13      190.67      176.86     47.54 o 
  10   5  13    13929.31    13098.04    526.24 o 
  11   5  13     9788.51    10063.27    495.41 o 
  12   5  13      611.10      738.06    125.89 o 
  13   5  13      802.47      707.97    120.09 o 
  14   5  13      570.10      531.33    140.74 o 
  15   5  13     9182.65     9471.61    467.36 o 
  16   5  13     9310.01     9907.95    537.86 o 
 -19   6  13     6499.91     6734.98    381.14 o 
 -18   6  13      411.56      377.65    107.19 o 
 -17   6  13     3491.62     3508.58    233.81 o 
 -16   6  13     2645.08     2533.59    183.28 o 
 -15   6  13    10416.37    10358.15    597.02 o 
 -14   6  13     3076.52     3401.44    191.10 o 
 -13   6  13    25680.70    25338.11   1029.25 o 
 -12   6  13      249.56      327.99     87.97 o 
 -11   6  13      136.30       94.13     71.75 o 
 -10   6  13    33263.80    33751.05   1455.25 o 
  -9   6  13     3099.60     3026.72    225.78 o 
  -8   6  13       12.76       64.39     60.50 o 
  -7   6  13     6896.79     6410.37    194.43 o 
  -6   6  13    86844.39    82731.45   2593.76 o 
  -5   6  13    54581.84    50321.35   2008.00 o 
  -4   6  13    11647.25    11131.00    288.42 o 
  -3   6  13    48613.64    46465.17   1376.89 o 
  -2   6  13    13306.14    12577.84    409.98 o 
  -1   6  13     8488.45     8227.82    264.18 o 
   0   6  13     7465.71     7150.27    279.73 o 
   1   6  13     5757.86     5655.31    223.65 o 
   2   6  13    46272.76    43465.71   1525.63 o 
   3   6  13     3705.77     3551.89    178.57 o 
   4   6  13    16877.72    15790.09    525.87 o 
   5   6  13     8268.08     8376.06    222.72 o 
   6   6  13     9263.35     8858.77    306.63 o 
   7   6  13     7264.54     7026.54    190.00 o 
   8   6  13    10991.72    10190.79    393.27 o 
   9   6  13     5604.52     5313.44    233.03 o 
  10   6  13      357.09      280.62    107.94 o 
  11   6  13     1445.37     1453.05    170.24 o 
  12   6  13        1.50       54.31    116.12 o 
  13   6  13     7466.95     7384.20    455.72 o 
  14   6  13     5638.65     5467.31    465.38 o 
  15   6  13       11.39      103.87    113.16 o 
 -18   7  13      133.95       86.55     91.09 o 
 -17   7  13     8256.70     8007.76    547.94 o 
 -16   7  13      428.82      489.45    112.06 o 
 -15   7  13       15.60       22.91     88.86 o 
 -14   7  13     3415.64     3821.76    373.07 o 
 -13   7  13     1073.40     1084.00    140.20 o 
 -12   7  13      558.41      583.87    114.68 o 
 -11   7  13    26048.37    26089.72    868.38 o 
 -10   7  13      483.77      505.82    106.79 o 
  -9   7  13    12199.51    12065.61    426.61 o 
  -8   7  13      363.23      356.72     89.77 o 
  -7   7  13    40626.05    42702.01   2973.90 o 
  -6   7  13     7892.44     7499.96    276.04 o 
  -5   7  13    50238.14    47531.74   1316.18 o 
  -4   7  13    27359.07    25826.00    658.50 o 
  -3   7  13    15185.10    14631.66    461.86 o 
  -2   7  13    23988.16    23429.42    725.07 o 
  -1   7  13     1828.79     2089.92    119.37 o 
   0   7  13     4560.85     4452.53    248.07 o 
   1   7  13    57102.41    53672.67   1646.44 o 
   2   7  13     2876.31     2822.01    134.28 o 
   3   7  13    38257.09    36348.83    961.71 o 
   4   7  13     2726.16     2821.80    188.51 o 
   5   7  13     1900.20     2124.63    138.83 o 
   6   7  13     2124.32     2092.23    114.74 o 
   7   7  13     1035.69     1109.17     76.85 o 
   8   7  13    15182.46    14561.72    338.71 o 
   9   7  13     9333.64     8104.60    342.02 o 
  10   7  13     8942.89     8414.45    464.65 o 
  11   7  13     7013.67     6991.19    376.02 o 
  12   7  13       15.83      -30.88    116.68 o 
  13   7  13     4083.99     4269.21    354.91 o 
  14   7  13     2141.46     2087.38    237.70 o 
  15   7  13       34.89      154.58    157.44 o 
 -17   8  13     2277.42     2179.10    187.20 o 
 -16   8  13    24191.27    24199.58   1857.14 o 
 -15   8  13      668.92      734.88    171.57 o 
 -14   8  13      496.75      654.15    128.68 o 
 -13   8  13      266.67      259.77    177.50 o 
 -12   8  13      581.30      736.47    110.20 o 
 -11   8  13     1946.17     2249.12    193.44 o 
 -10   8  13     7337.49     7427.91    334.30 o 
  -9   8  13      540.77      622.17     94.73 o 
  -8   8  13     2237.67     3358.93    790.00 o 
  -7   8  13       55.56       76.45     87.32 o 
  -6   8  13     9117.19     9083.75    472.31 o 
  -5   8  13     5616.97     5499.76    237.34 o 
  -4   8  13     2313.81     2367.64    119.34 o 
  -3   8  13     8829.42     8597.17    256.56 o 
  -2   8  13     2379.21     2386.84    109.15 o 
  -1   8  13     3694.48     3692.38    172.68 o 
   0   8  13     3833.67     3804.37    219.35 o 
   1   8  13     2631.50     2604.77    115.71 o 
   2   8  13    14384.25    13727.63    659.83 o 
   3   8  13      708.17      814.19     81.24 o 
   4   8  13     5317.12     5045.15    247.81 o 
   5   8  13    15467.74    14884.16    510.04 o 
   6   8  13    11281.47    11073.74    324.74 o 
   7   8  13     3739.99     3551.05    176.73 o 
   8   8  13    25397.40    23734.59    972.92 o 
   9   8  13    47875.14    47749.64   2241.22 o 
  10   8  13     2859.43     2896.94    268.03 o 
  11   8  13     2255.21     2146.20    292.77 o 
  12   8  13       41.93       18.55     97.50 o 
  13   8  13    16015.85    16023.32   2035.59 o 
  14   8  13      986.85      833.59    188.42 o 
 -16   9  13        0.76      -47.98     73.67 o 
 -15   9  13    16912.79    16215.98    949.41 o 
 -14   9  13      586.55      675.72    115.06 o 
 -13   9  13       44.42       18.74    113.62 o 
 -12   9  13     4326.24     4264.96    353.24 o 
 -11   9  13     5865.19     6757.14    594.07 o 
 -10   9  13     1401.65     1490.73    131.89 o 
  -9   9  13      137.74      291.87    115.93 o 
  -8   9  13    34880.54    34658.98   1165.48 o 
  -7   9  13     2811.35     2894.17    186.29 o 
  -6   9  13      109.01       10.21     66.87 o 
  -5   9  13      449.53      428.41     59.45 o 
  -4   9  13    24560.58    23777.90    666.14 o 
  -3   9  13     6345.15     6201.96    232.33 o 
  -2   9  13        8.79      153.57     63.33 o 
  -1   9  13     6708.10     6733.81    251.74 o 
   0   9  13     8551.44     8550.42    262.99 o 
   1   9  13        8.03      133.32     99.93 o 
   2   9  13        9.90       44.69     62.26 o 
   3   9  13       69.26      125.56     60.29 o 
   4   9  13      637.50      688.34     87.96 o 
   5   9  13    12950.38    11755.55    346.47 o 
   6   9  13     1544.22     1384.58    104.96 o 
   7   9  13    22646.79    22101.71    734.38 o 
   8   9  13     7222.98     7046.16    675.91 o 
   9   9  13    16947.21    16360.05    828.41 o 
  10   9  13     6102.03     5243.32    609.26 o 
  11   9  13     3262.41     2866.11    315.46 o 
  12   9  13     6511.27     6307.91   1233.70 o 
 -15  10  13     2579.36     2472.73    310.83 o 
 -14  10  13     4252.95     4303.52    266.21 o 
 -13  10  13     3887.41     3881.55    230.30 o 
 -12  10  13      572.24      499.01    107.59 o 
 -11  10  13      775.85      739.75    122.65 o 
 -10  10  13     5178.48     4958.93    315.11 o 
  -9  10  13    29682.62    29436.00   1084.76 o 
  -8  10  13     1747.01     1895.63    210.64 o 
  -7  10  13    12217.90    12305.40    455.77 o 
  -6  10  13      434.76      450.34    105.94 o 
  -5  10  13     5413.58     5194.96    233.74 o 
  -4  10  13     1522.07     1594.40     82.68 o 
  -3  10  13     2608.39     2484.30    144.53 o 
  -2  10  13     6220.23     6185.90    227.45 o 
  -1  10  13    15724.95    15309.48    440.61 o 
   0  10  13     3370.86     3531.18    233.73 o 
   1  10  13     8951.76     8385.85    306.14 o 
   2  10  13     7931.48     7637.13    290.05 o 
   3  10  13      190.73      205.70     74.80 o 
   4  10  13    14791.48    13877.86    394.31 o 
   5  10  13      354.53      421.80     72.67 o 
   6  10  13     3094.95     3148.58    144.62 o 
   7  10  13       47.86       -2.51     93.15 o 
   8  10  13     2390.40     2348.84    293.89 o 
   9  10  13      400.30      360.35    219.24 o 
  10  10  13    21480.42    20165.03   1960.00 o 
  11  10  13     2144.04     1952.76    385.51 o 
 -13  11  13     4158.20     4554.02    363.33 o 
 -12  11  13      692.92      916.20    145.73 o 
 -11  11  13      576.53      556.44    140.77 o 
 -10  11  13     3571.01     3490.77    288.07 o 
  -9  11  13     8638.50     9010.25    477.94 o 
  -8  11  13     5072.48     4893.91    286.71 o 
  -7  11  13     1398.21     1427.91    150.51 o 
  -6  11  13     6008.20     6312.08    285.20 o 
  -5  11  13      112.11      248.50     83.48 o 
  -4  11  13    10313.04    10455.14    386.01 o 
  -3  11  13     1966.36     2069.79    115.79 o 
  -2  11  13     6647.41     6588.55    284.75 o 
  -1  11  13     4375.35     4354.51    195.38 o 
   0  11  13       81.20      167.88     65.88 o 
   1  11  13     6635.74     6390.15    303.45 o 
   2  11  13      275.34      491.35    121.15 o 
   3  11  13    21717.63    20766.94    688.58 o 
   4  11  13     8509.34     8393.06    305.16 o 
   5  11  13     4742.26     4681.17    196.82 o 
   6  11  13      175.73       84.24    103.69 o 
   7  11  13     2267.78     2068.43    266.89 o 
   8  11  13     3284.83     3072.94    316.18 o 
   9  11  13     6206.45     6134.95    505.38 o 
 -10  12  13    16668.98    16221.95    913.42 o 
  -9  12  13      117.12      229.85    115.96 o 
  -8  12  13       10.18      136.42    114.48 o 
  -7  12  13      174.62      101.78    105.90 o 
  -6  12  13    10900.61    10680.69    516.60 o 
  -5  12  13    34017.81    33231.49   1278.49 o 
  -4  12  13     1569.72     1766.34    155.63 o 
  -3  12  13    19755.72    19052.27    986.83 o 
  -2  12  13    26797.02    26451.70   1083.67 o 
  -1  12  13      360.87      272.05     74.74 o 
   0  12  13     5571.23     5382.91    223.74 o 
   1  12  13      905.30     1051.33    111.73 o 
   2  12  13      139.78       78.69     62.37 o 
   3  12  13     4148.39     4347.63    257.67 o 
   4  12  13     2132.17     1989.42    288.76 o 
   5  12  13     3556.67     2522.30   1148.03 o 
   6  12  13     1565.28     1061.96    233.91 o 
  -5  13  13     2871.13     2901.72    239.72 o 
  -4  13  13    18040.78    18026.24    756.99 o 
  -3  13  13     8400.30     8300.46    372.63 o 
  -2  13  13     3785.98     3834.90    251.78 o 
  -1  13  13    17195.07    16552.54    678.27 o 
   0  13  13      302.95      254.77    138.74 o 
   1  13  13      125.17       54.59     63.27 o 
 -20   0  14    27234.70    25754.55   1636.17 o 
 -18   0  14     1552.44     2052.27    371.08 o 
 -16   0  14     5734.64     6123.73    718.00 o 
 -14   0  14    11332.52    11519.07    845.17 o 
 -12   0  14     8234.74     8509.89    371.63 o 
 -10   0  14    21794.14    22710.56    873.36 o 
  -8   0  14     2017.95     2042.94    219.48 o 
  -6   0  14    67983.17    66794.51   5500.12 o 
  -4   0  14    22195.80    20846.93   2019.56 o 
  -2   0  14      234.20      296.46    105.06 o 
   0   0  14     4922.42     5233.55    357.20 o 
   2   0  14     1272.87     1483.62    172.32 o 
   4   0  14      731.90      678.72    157.03 o 
   6   0  14     1487.81     1999.24    366.84 o 
   8   0  14       59.44      248.17    106.45 o 
  10   0  14    51438.93    52775.55   2213.92 o 
  12   0  14    30120.08    30475.47   1025.27 o 
  14   0  14     8015.70     8246.64    402.85 o 
  16   0  14    15564.91    15748.68   2084.19 o 
 -21   1  14       95.89      200.11     81.41 o 
 -20   1  14     2239.86     2304.25    162.64 o 
 -19   1  14     9113.10     8438.71    482.79 o 
 -18   1  14     9381.15     9673.43    485.00 o 
 -17   1  14     3218.22     3293.02    221.75 o 
 -16   1  14     8354.47     8897.35    455.14 o 
 -15   1  14     8208.17     8692.73    419.60 o 
 -14   1  14      642.11      591.25    123.95 o 
 -13   1  14    20693.98    21021.54    674.83 o 
 -12   1  14     3438.54     3265.68    164.58 o 
 -11   1  14     4580.39     4566.02    182.52 o 
 -10   1  14    16939.42    17315.50    505.56 o 
  -9   1  14    15319.65    13965.51    835.19 o 
  -8   1  14    46186.04    47066.82   1691.96 o 
  -7   1  14    45054.89    44378.03   1784.40 o 
  -6   1  14     4095.12     4516.64    261.45 o 
  -5   1  14    87096.78    85205.44   4959.89 o 
  -4   1  14    50625.07    48856.82   3152.21 o 
  -3   1  14     1477.70     2116.18    292.49 o 
  -2   1  14     5128.40     5281.84    265.75 o 
  -1   1  14    10139.22    10577.70    373.16 o 
   0   1  14    61925.75    59265.55   2248.64 o 
   1   1  14     3533.64     3802.97    181.65 o 
   2   1  14     5911.75     5835.48    244.72 o 
   3   1  14     3986.21     3990.13    168.83 o 
   4   1  14        7.46      -27.72     50.64 o 
   5   1  14      961.55     1083.09     81.89 o 
   6   1  14     1357.11     1523.93    111.49 o 
   7   1  14       67.04       68.48     56.63 o 
   8   1  14      450.66      644.18     62.76 o 
   9   1  14    10216.68    10313.81    248.51 o 
  10   1  14       20.19       68.09     48.29 o 
  11   1  14    23557.76    24516.08    630.69 o 
  12   1  14     5925.14     6187.94    163.41 o 
  13   1  14       40.21       61.05     42.46 o 
  14   1  14      297.11      263.52     52.65 o 
  15   1  14     5650.81     5676.76    237.45 o 
  16   1  14      795.46      829.00     87.84 o 
  17   1  14       12.95      -63.61    226.34 o 
 -21   2  14     6412.41     5945.19    600.23 o 
 -20   2  14        0.91      -33.32     83.63 o 
 -19   2  14     4468.08     4579.12    285.08 o 
 -18   2  14     8761.85     8257.66    580.11 o 
 -17   2  14     3755.59     3384.23    203.15 o 
 -16   2  14    29505.42    28630.79   1592.73 o 
 -15   2  14     8893.12     9058.59    393.19 o 
 -14   2  14    27213.81    26451.01    883.93 o 
 -13   2  14     1498.70     1566.64     98.68 o 
 -12   2  14      603.57      755.70     87.11 o 
 -11   2  14       20.93       91.86     62.99 o 
 -10   2  14     5528.63     5910.33    193.95 o 
  -9   2  14    37692.98    38154.80   1551.03 o 
  -8   2  14     8706.27     8656.43    583.94 o 
  -7   2  14     9206.10     9536.91    536.52 o 
  -6   2  14    88460.95    85705.12   3615.12 o 
  -5   2  14    12990.14    12515.60    535.98 o 
  -4   2  14    20114.92    18640.94    689.97 o 
  -3   2  14      504.45      731.05    102.13 o 
  -2   2  14    15365.50    14786.14    767.52 o 
  -1   2  14    13642.84    13084.24    612.16 o 
   0   2  14     1723.40     1889.75    149.47 o 
   1   2  14     2984.99     2976.46    141.46 o 
   2   2  14    19225.75    18158.55    718.86 o 
   3   2  14     4794.59     4723.33    190.87 o 
   4   2  14    26907.74    26624.52    746.02 o 
   5   2  14    44909.39    43182.48   1291.14 o 
   6   2  14     8674.04     8248.25    274.31 o 
   7   2  14      516.69      710.19     99.58 o 
   8   2  14    28940.92    29029.39    812.21 o 
   9   2  14    10843.44    11302.11    339.78 o 
  10   2  14     5225.58     5444.10    174.66 o 
  11   2  14      742.01      797.80     77.64 o 
  12   2  14       18.49      158.95     39.75 o 
  13   2  14    22954.22    23061.52    514.39 o 
  14   2  14      214.19      161.61    119.08 o 
  15   2  14      102.42      250.80    134.12 o 
  16   2  14     5476.85     5308.14    261.24 o 
  17   2  14     2175.19     1887.64    168.95 o 
 -21   3  14       55.36      105.03    116.47 o 
 -20   3  14     3645.64     4083.94    295.16 o 
 -19   3  14     2013.62     2400.28    284.55 o 
 -18   3  14      284.84      368.97    102.92 o 
 -17   3  14    13210.87    13258.34    811.30 o 
 -16   3  14    10191.99     9316.50    640.19 o 
 -15   3  14     7052.42     6708.25    254.21 o 
 -14   3  14    10817.65    10579.56    562.62 o 
 -13   3  14     8694.69     8738.71    351.89 o 
 -12   3  14     2516.72     2556.92    239.31 o 
 -11   3  14    11361.67    12318.04    562.81 o 
 -10   3  14     3154.48     3589.91    163.28 o 
  -9   3  14    10447.56    10171.62    480.76 o 
  -8   3  14     7498.65     7099.52    756.62 o 
  -7   3  14     6842.69     7003.87    677.39 o 
  -6   3  14      680.78      795.34    208.76 o 
  -5   3  14    22734.54    22081.33   1107.85 o 
  -4   3  14     3422.47     3533.57    246.82 o 
  -3   3  14    20396.75    18990.64    603.42 o 
  -2   3  14      148.62      364.52     93.47 o 
  -1   3  14      778.13      757.94     96.84 o 
   0   3  14      320.63      412.41     77.77 o 
   1   3  14     7896.69     7415.87    269.82 o 
   2   3  14        8.74       98.06     71.00 o 
   3   3  14     3038.26     3037.59    273.00 o 
   4   3  14    36302.05    34634.38   1016.44 o 
   5   3  14       74.85      173.43     53.26 o 
   6   3  14    16641.88    15849.63    460.03 o 
   7   3  14    18262.76    18127.54    627.42 o 
   8   3  14    16947.96    16968.61    461.99 o 
   9   3  14     9217.26     9270.59    237.29 o 
  10   3  14    28945.08    28797.39    696.38 o 
  11   3  14     3699.58     3804.31    250.94 o 
  12   3  14    19567.60    19422.65    424.79 o 
  13   3  14     5652.38     6123.36    320.59 o 
  14   3  14    33161.83    33721.27   1472.05 o 
  15   3  14     7025.80     7544.28    345.59 o 
  16   3  14     1890.79     2034.99    205.41 o 
  17   3  14      240.17      233.58    124.01 o 
 -20   4  14     2075.65     2024.71    234.89 o 
 -19   4  14    18464.15    17713.63    962.08 o 
 -18   4  14     6984.49     7571.71    418.23 o 
 -17   4  14     9414.13     9309.86    460.45 o 
 -16   4  14     1783.05     1727.81    181.02 o 
 -15   4  14       12.70       78.14     68.73 o 
 -14   4  14      502.86      383.66     48.47 o 
 -13   4  14      913.12      786.36    118.37 o 
 -12   4  14    11114.03    10658.80    365.26 o 
 -11   4  14     2009.49     2003.29    165.50 o 
 -10   4  14    54473.46    54781.73   1588.29 o 
  -9   4  14    26088.99    26589.06    966.78 o 
  -8   4  14     4732.14     4942.45    373.23 o 
  -7   4  14        2.91      132.64    103.30 o 
  -6   4  14     7532.48     7585.89    402.04 o 
  -5   4  14    38232.50    36349.88   1802.25 o 
  -4   4  14    24336.35    23308.06   1076.80 o 
  -3   4  14    17230.24    16935.86    706.78 o 
  -2   4  14    41241.38    37988.63   1812.91 o 
  -1   4  14     2275.88     2496.33    220.76 o 
   0   4  14    13713.98    12204.65    714.48 o 
   1   4  14      200.85      269.61     76.61 o 
   2   4  14    31157.85    29290.16    857.19 o 
   3   4  14     1067.47     1213.18    103.86 o 
   4   4  14     6002.25     5835.97    216.40 o 
   5   4  14     2906.85     2930.34    120.02 o 
   6   4  14        1.58       61.87     52.02 o 
   7   4  14    13546.17    13120.64    320.96 o 
   8   4  14    13502.15    13381.10    622.03 o 
   9   4  14    15739.36    16826.26    743.65 o 
  10   4  14     1836.87     1791.81     95.15 o 
  11   4  14       69.51      199.58     95.37 o 
  12   4  14     9342.64     9956.24    535.92 o 
  13   4  14     6058.59     6505.09    387.21 o 
  14   4  14    18633.30    19717.79    799.87 o 
  15   4  14      233.59      224.88    175.17 o 
  16   4  14      771.25      592.06    256.39 o 
 -20   5  14    10945.80    11454.92    541.64 o 
 -19   5  14     2230.35     2187.76    305.64 o 
 -18   5  14    45178.12    43699.48   2075.39 o 
 -17   5  14     1548.70     1557.49    158.72 o 
 -16   5  14     1224.42     1180.64    150.01 o 
 -15   5  14     1044.05      928.89    124.64 o 
 -14   5  14    27652.45    26968.56   1320.40 o 
 -13   5  14     1007.22      975.43    132.88 o 
 -12   5  14        1.28       95.04     68.76 o 
 -11   5  14    14726.99    14160.60    790.13 o 
 -10   5  14    15710.46    13855.75    612.89 o 
  -9   5  14    26876.01    27220.38    938.49 o 
  -8   5  14      416.17      502.04    120.71 o 
  -7   5  14     2579.52     2582.54    254.78 o 
  -6   5  14    26970.04    26584.11   1197.04 o 
  -5   5  14     9095.97     9441.95    498.97 o 
  -4   5  14    51187.25    49197.70   2132.16 o 
  -3   5  14     2997.22     3010.46    238.19 o 
  -2   5  14    33622.75    32383.73   1631.99 o 
  -1   5  14      162.09      271.41    101.01 o 
   0   5  14      228.73      405.36     92.75 o 
   1   5  14    28610.34    26368.41   1567.70 o 
   2   5  14     3320.13     3095.03    209.79 o 
   3   5  14      585.99      621.99    132.79 o 
   4   5  14     3503.53     3517.27    233.96 o 
   5   5  14      221.50      293.70     80.40 o 
   6   5  14    30100.74    29314.35    891.84 o 
   7   5  14    27983.84    27542.83    869.74 o 
   8   5  14    14492.91    13926.99    452.74 o 
   9   5  14     1878.48     1984.69    145.48 o 
  10   5  14      765.56      750.70     45.12 o 
  11   5  14     3993.58     3912.81    415.74 o 
  12   5  14      173.40      219.28    105.32 o 
  13   5  14     4684.10     5178.61    460.75 o 
  14   5  14      500.33      547.02    132.46 o 
  15   5  14    25559.20    26035.52   1269.49 o 
  16   5  14      704.17      155.04    172.21 o 
 -19   6  14    17069.38    16130.43    845.85 o 
 -18   6  14     2154.34     2215.02    165.45 o 
 -17   6  14     3113.68     3368.07    212.85 o 
 -16   6  14     1043.10      898.66    130.87 o 
 -15   6  14    11564.56    11497.29    660.82 o 
 -14   6  14       51.15      239.19    187.53 o 
 -13   6  14     1008.13     1021.71    118.42 o 
 -12   6  14     1541.33     1606.45    133.29 o 
 -11   6  14     6447.67     6186.00    326.97 o 
 -10   6  14     2385.81     2543.47    189.39 o 
  -9   6  14     1588.75     1781.14    213.91 o 
  -8   6  14     3298.97     3173.82    137.73 o 
  -7   6  14    14111.06    13763.44    564.52 o 
  -6   6  14     1109.00      668.38    282.09 o 
  -5   6  14     6584.87     6398.89    465.08 o 
  -4   6  14    10780.10    10290.35    375.89 o 
  -3   6  14    12014.79    11733.85    479.06 o 
  -2   6  14    11954.40    11447.28    582.20 o 
  -1   6  14    46214.32    43340.97   1365.48 o 
   0   6  14     7067.72     6700.98    319.70 o 
   1   6  14     8001.62     7695.06    341.99 o 
   2   6  14       34.45       55.94     65.73 o 
   3   6  14       65.79       83.14     63.77 o 
   4   6  14        7.82       58.58     63.17 o 
   5   6  14     4545.81     4506.90    229.08 o 
   6   6  14    21355.32    20302.58    647.75 o 
   7   6  14    31072.98    29577.84    805.08 o 
   8   6  14     9732.32     9463.98    260.97 o 
   9   6  14    12343.18    12110.73    276.70 o 
  10   6  14     5402.76     5602.69    335.34 o 
  11   6  14      182.96      302.16    125.19 o 
  12   6  14     1611.63     1974.75    185.77 o 
  13   6  14      112.97       44.01     95.27 o 
  14   6  14    13825.89    14416.36    890.63 o 
  15   6  14      985.77      936.12    159.19 o 
 -18   7  14     4941.98     4805.27    309.26 o 
 -17   7  14    11592.66    11110.93    714.95 o 
 -16   7  14     2481.19     2564.18    186.67 o 
 -15   7  14     9325.75     9550.55    420.12 o 
 -14   7  14     5526.08     5501.21    326.95 o 
 -13   7  14      817.51      726.39    113.74 o 
 -12   7  14     8061.46     8123.31    405.92 o 
 -11   7  14     9627.16     9883.38    674.00 o 
 -10   7  14        1.04       60.00     77.19 o 
  -9   7  14     2214.34     2107.40    207.28 o 
  -8   7  14    28107.14    27632.24    960.14 o 
  -7   7  14     7882.87     7296.77    304.19 o 
  -6   7  14     1599.46     1828.12    149.66 o 
  -5   7  14    18999.94    18196.45    484.46 o 
  -4   7  14     4247.33     3965.80    142.81 o 
  -3   7  14     2849.51     2885.23    153.93 o 
  -2   7  14    24704.30    23157.84    687.05 o 
  -1   7  14     1814.28     1923.72    120.25 o 
   0   7  14    79908.06    75758.51   2384.20 o 
   1   7  14     1709.27     2025.48    157.85 o 
   2   7  14    10505.22     9813.48    375.71 o 
   3   7  14    14002.22    13139.38    539.35 o 
   4   7  14      142.50      228.23     78.48 o 
   5   7  14    13915.98    13383.78    424.34 o 
   6   7  14     5494.30     5679.08    158.45 o 
   7   7  14       95.67      103.94     50.04 o 
   8   7  14    15207.06    14740.78    469.48 o 
   9   7  14     2760.67     2643.32    217.31 o 
  10   7  14     1565.85     1648.54    252.58 o 
  11   7  14      102.60      155.71    109.77 o 
  12   7  14       98.82      165.15    127.74 o 
  13   7  14     2011.40     2201.50    228.27 o 
  14   7  14     5736.72     5935.34    564.67 o 
 -17   8  14     1644.67     1684.98    213.78 o 
 -16   8  14    32169.46    30851.81   1604.55 o 
 -15   8  14     5786.60     6012.52    358.02 o 
 -14   8  14     1424.71     1357.26    156.73 o 
 -13   8  14     2313.87     2489.96    195.11 o 
 -12   8  14    13999.38    14764.71    779.16 o 
 -11   8  14     1729.80     1696.49    152.79 o 
 -10   8  14     4524.61     4609.37    304.57 o 
  -9   8  14      748.27      996.53    114.32 o 
  -8   8  14     4049.10     3919.51    217.82 o 
  -7   8  14     9429.50     9509.48    404.48 o 
  -6   8  14     8844.74     8966.30    327.39 o 
  -5   8  14      760.89      594.64     70.69 o 
  -4   8  14    13431.78    13003.09    412.89 o 
  -3   8  14      834.09      830.56     74.65 o 
  -2   8  14      761.91      819.92     93.88 o 
  -1   8  14    12852.87    12264.85    409.28 o 
   0   8  14    13623.40    12620.48    397.99 o 
   1   8  14     5435.51     5147.22    205.40 o 
   2   8  14     2990.20     3343.10    146.84 o 
   3   8  14     3546.94     3710.01    155.32 o 
   4   8  14    37927.06    36009.29   1058.09 o 
   5   8  14    11787.95    11606.44    353.40 o 
   6   8  14       17.92      110.12     50.14 o 
   7   8  14     7827.39     7798.57    247.83 o 
   8   8  14    22791.08    21932.89   1596.27 o 
   9   8  14      132.02      111.66    154.13 o 
  10   8  14       47.32      184.63    118.58 o 
  11   8  14      907.88      955.26    262.08 o 
  12   8  14     7061.75     6190.68    529.00 o 
  13   8  14       51.90       40.83    213.32 o 
 -16   9  14       53.14       58.19     77.70 o 
 -15   9  14      557.38      544.94    115.14 o 
 -14   9  14     8011.52     7889.75    399.34 o 
 -13   9  14     2972.61     2887.59    236.10 o 
 -12   9  14     1894.28     1769.74    159.21 o 
 -11   9  14       29.69        8.44     93.79 o 
 -10   9  14      495.67      552.47    111.91 o 
  -9   9  14      495.90      571.81    118.75 o 
  -8   9  14        4.45      -53.10     84.53 o 
  -7   9  14     2300.28     2280.54    214.46 o 
  -6   9  14     5105.54     5344.37    265.32 o 
  -5   9  14     2951.43     2945.30    129.87 o 
  -4   9  14     7382.08     6845.29    283.27 o 
  -3   9  14    13765.69    13041.67    413.52 o 
  -2   9  14      239.97      408.85     81.59 o 
  -1   9  14     4225.94     4036.00    173.69 o 
   0   9  14      297.43      413.01     89.24 o 
   1   9  14    14448.60    13759.69    470.58 o 
   2   9  14     9149.74     8974.56    355.38 o 
   3   9  14     5705.26     5513.93    260.99 o 
   4   9  14    15884.58    15453.61    411.41 o 
   5   9  14    15019.91    14062.43    403.60 o 
   6   9  14     3494.24     3323.28    166.96 o 
   7   9  14     3601.75     3320.65    263.76 o 
   8   9  14     1240.56     1262.97    231.62 o 
   9   9  14     6752.47     6059.49    671.84 o 
  10   9  14     2978.97     2705.49    496.47 o 
  11   9  14      109.26       93.74    156.22 o 
  12   9  14       13.13       16.90    144.66 o 
 -14  10  14     1820.59     1882.53    180.90 o 
 -13  10  14       72.04      251.33    101.06 o 
 -12  10  14      426.85      499.89    126.89 o 
 -11  10  14     4031.01     4315.59    331.95 o 
 -10  10  14     1836.78     1856.75    184.74 o 
  -9  10  14     2145.63     2262.76    203.08 o 
  -8  10  14     1531.77     1742.62    207.63 o 
  -7  10  14     2454.45     2339.48    285.71 o 
  -6  10  14     1560.14     1705.65    219.27 o 
  -5  10  14      526.26      648.37    110.87 o 
  -4  10  14     8696.28     8135.30    246.72 o 
  -3  10  14      258.05      335.60     60.07 o 
  -2  10  14      786.86      694.87    142.03 o 
  -1  10  14      531.09      595.95     92.54 o 
   0  10  14    23636.56    22556.40    708.89 o 
   1  10  14    28094.10    26945.57    922.73 o 
   2  10  14    10983.14    10586.58    405.31 o 
   3  10  14    30735.36    29128.45    809.20 o 
   4  10  14     4705.13     4480.74    226.74 o 
   5  10  14       42.33       92.26     50.78 o 
   6  10  14      792.55      712.81    188.04 o 
   7  10  14      977.36      974.07    358.93 o 
   8  10  14     2331.81     2311.68    422.72 o 
   9  10  14     2527.89     2150.90    481.43 o 
  10  10  14     1772.94     1410.61    306.37 o 
 -12  11  14        8.59       96.60    222.82 o 
 -11  11  14      342.54      303.40    111.10 o 
 -10  11  14    16428.42    15884.12    946.05 o 
  -9  11  14        5.65     -105.36    105.36 o 
  -8  11  14     6476.73     7438.87    683.87 o 
  -7  11  14      493.52      653.51    149.50 o 
  -6  11  14      855.75      892.10    176.30 o 
  -5  11  14     2134.28     3013.00    562.94 o 
  -4  11  14        5.48       54.21     83.39 o 
  -3  11  14     1192.82     1029.74    159.46 o 
  -2  11  14      371.78      330.74     81.66 o 
  -1  11  14    14795.62    13443.38    519.19 o 
   0  11  14    15233.98    14534.40    514.47 o 
   1  11  14     4949.89     4623.90    317.77 o 
   2  11  14    60439.54    57079.85   2056.67 o 
   3  11  14     2677.37     2488.38    158.35 o 
   4  11  14     6521.68     6067.69    275.44 o 
   5  11  14      128.37      144.77     69.69 o 
   6  11  14     2745.71     2350.80    427.67 o 
   7  11  14     6785.58     5859.48    694.38 o 
   8  11  14     2745.10     1746.32    333.37 o 
  -9  12  14      279.77      366.48    113.37 o 
  -8  12  14      485.44      503.23    126.20 o 
  -7  12  14     1233.31     1218.17    159.72 o 
  -6  12  14    13830.34    14002.59    754.85 o 
  -5  12  14     9307.75     9684.90    499.55 o 
  -4  12  14       10.68      -41.88     98.56 o 
  -3  12  14      577.11      493.65    115.65 o 
  -2  12  14    16471.60    16373.48    651.21 o 
  -1  12  14      309.16      279.16    116.48 o 
   0  12  14     2676.06     2629.92    148.01 o 
   1  12  14    11564.95    11012.21    417.81 o 
   2  12  14     1569.39     1864.16    238.52 o 
   3  12  14    29604.37    27757.06   1094.94 o 
   4  12  14       12.00       10.56     80.44 o 
   5  12  14     3199.92     3206.89    293.99 o 
 -21   0  15    17036.20    16317.64    984.18 o 
 -19   0  15    16588.24    17212.59   1941.49 o 
 -17   0  15     4060.96     4511.43    294.82 o 
 -15   0  15    54326.28    56567.24   3669.60 o 
 -13   0  15    35109.76    36661.06   1820.36 o 
 -11   0  15     2660.32     2901.21    191.25 o 
  -9   0  15     2709.95     2819.93    339.21 o 
  -7   0  15    13475.41    13753.80    993.66 o 
  -5   0  15    15680.74    16007.30   1373.10 o 
  -3   0  15    22543.64    22237.53   2252.36 o 
  -1   0  15      203.91      393.90    186.96 o 
   1   0  15    75746.40    73200.02   4529.48 o 
   3   0  15    53560.55    51618.63   2587.78 o 
   5   0  15      494.71      593.71    110.37 o 
   7   0  15        8.84       53.29     61.28 o 
   9   0  15    39780.52    40575.16   1683.05 o 
  11   0  15     6824.53     7312.32    406.86 o 
  13   0  15      356.00      484.02     96.13 o 
  15   0  15     6054.88     6132.78    347.60 o 
 -21   1  15      113.23      153.03     91.88 o 
 -20   1  15       24.29       54.15     74.25 o 
 -19   1  15     1488.99     1654.33    120.49 o 
 -18   1  15     8580.93     9227.29    445.26 o 
 -17   1  15     1846.26     1825.88    143.94 o 
 -16   1  15    14418.20    14798.89    540.20 o 
 -15   1  15     6581.09     6646.94    322.12 o 
 -14   1  15    57803.24    59469.54   2113.56 o 
 -13   1  15     5717.44     6141.17    213.26 o 
 -12   1  15     1475.41     1549.89    115.24 o 
 -11   1  15     6021.89     6252.25    253.04 o 
 -10   1  15      541.53      678.90     72.12 o 
  -9   1  15     1271.92     1282.67    195.67 o 
  -8   1  15     5765.16     5865.59    394.85 o 
  -7   1  15    41450.63    40728.34   1722.43 o 
  -6   1  15    15225.54    15220.21    894.84 o 
  -5   1  15     5663.63     5257.42    265.29 o 
  -4   1  15     8596.04     8715.83    427.62 o 
  -3   1  15    19388.12    18962.55    896.84 o 
  -2   1  15    11719.80    11824.71    577.16 o 
  -1   1  15      143.93      235.48     82.36 o 
   0   1  15       39.79       93.56     78.23 o 
   1   1  15    20012.20    19164.09    599.06 o 
   2   1  15    72768.28    71391.73   2444.47 o 
   3   1  15     1256.13     1349.67    141.27 o 
   4   1  15    34604.58    34130.13   1122.69 o 
   5   1  15     6732.68     6669.67    232.27 o 
   6   1  15      946.32     1158.52     90.82 o 
   7   1  15     1373.76     1550.02    134.47 o 
   8   1  15       78.58       41.90     56.28 o 
   9   1  15       10.77       18.51     48.50 o 
  10   1  15     2950.69     3220.79    131.33 o 
  11   1  15      832.92      777.48     77.69 o 
  12   1  15     5041.55     4960.18    210.94 o 
  13   1  15      839.37      762.35     71.23 o 
  14   1  15    10086.16    10319.71    359.96 o 
  15   1  15     4022.70     4043.17    308.64 o 
  16   1  15     2859.71     3272.05    246.32 o 
 -21   2  15      715.74      477.74    162.06 o 
 -20   2  15     2176.33     2438.42    231.85 o 
 -19   2  15      592.30      579.38     80.09 o 
 -18   2  15     3390.25     3403.96    411.22 o 
 -17   2  15     6814.19     6914.79    375.41 o 
 -16   2  15     7315.83     7357.78    367.55 o 
 -15   2  15    20211.91    20056.31    641.48 o 
 -14   2  15     7295.51     7756.32    299.31 o 
 -13   2  15     6089.83     6229.58    289.37 o 
 -12   2  15    25779.88    26455.15    710.02 o 
 -11   2  15     3127.78     3280.40    144.14 o 
 -10   2  15     4969.79     5530.94    265.19 o 
  -9   2  15    23355.76    23985.40   1385.69 o 
  -8   2  15    12370.23    12227.87    597.49 o 
  -7   2  15    23344.79    22071.82   1106.46 o 
  -6   2  15     2558.69     2728.70    201.12 o 
  -5   2  15      906.24      954.21    113.97 o 
  -4   2  15     6841.71     6791.24    636.17 o 
  -3   2  15        3.06      203.27     76.44 o 
  -2   2  15       39.85      212.67    119.42 o 
  -1   2  15     3514.68     3317.47    248.99 o 
   0   2  15    47606.79    45312.66   1677.76 o 
   1   2  15       13.60      187.17     76.61 o 
   2   2  15     7656.20     7548.59    312.40 o 
   3   2  15    25626.37    25022.24    870.56 o 
   4   2  15    33398.62    32042.34    890.84 o 
   5   2  15    32576.50    32443.71    936.31 o 
   6   2  15      770.54      857.10     93.62 o 
   7   2  15      622.26      776.19    109.22 o 
   8   2  15    28362.82    27832.55    813.01 o 
   9   2  15     5760.24     6283.29    247.49 o 
  10   2  15      329.80      323.55     66.25 o 
  11   2  15      797.97      704.81     60.22 o 
  12   2  15     9039.48     8949.97    231.64 o 
  13   2  15    16696.23    16766.45    420.09 o 
  14   2  15        8.18      -91.28     91.28 o 
  15   2  15    10290.79    10666.40    559.48 o 
  16   2  15     2398.34     2589.60    275.98 o 
 -20   3  15      203.41       82.35    111.73 o 
 -19   3  15      660.52      502.07    142.74 o 
 -18   3  15      753.86      890.74    149.47 o 
 -17   3  15    25733.83    23942.45   1192.18 o 
 -16   3  15     3146.76     3297.03    369.20 o 
 -15   3  15     5878.22     5736.08    248.60 o 
 -14   3  15    12811.80    12501.63    457.30 o 
 -13   3  15    14668.26    14789.91    435.83 o 
 -12   3  15    18289.88    18727.15    503.36 o 
 -11   3  15    45729.95    47430.56   1530.37 o 
 -10   3  15     4687.29     5284.35    350.70 o 
  -9   3  15    11971.80    12490.18    615.88 o 
  -8   3  15      147.17      304.40    156.20 o 
  -7   3  15      534.84      567.86    144.52 o 
  -6   3  15    16829.30    16488.05   1056.16 o 
  -5   3  15    13157.59    13046.43    488.53 o 
  -4   3  15    28146.11    26930.77   1175.68 o 
  -3   3  15        3.48      170.31     80.03 o 
  -2   3  15      550.97      649.30    123.56 o 
  -1   3  15    59896.15    56323.89   2012.04 o 
   0   3  15      244.14      328.16     93.63 o 
   1   3  15    20113.50    19111.13    652.19 o 
   2   3  15     1394.03     1743.12    165.86 o 
   3   3  15    16878.87    16535.32    525.53 o 
   4   3  15     2066.80     2212.05    117.14 o 
   5   3  15     3984.26     3941.04    205.65 o 
   6   3  15    13236.57    12960.27    501.29 o 
   7   3  15    56371.13    55292.09   1712.12 o 
   8   3  15       37.09      111.88     50.52 o 
   9   3  15    22422.23    22781.95    608.63 o 
  10   3  15      412.31      504.07     61.43 o 
  11   3  15     6976.77     7249.11    203.34 o 
  12   3  15     8135.35     8140.52    199.15 o 
  13   3  15     3822.15     4123.19    238.94 o 
  14   3  15     7324.70     7718.14    399.89 o 
  15   3  15       71.36      112.60    120.93 o 
  16   3  15      955.37      927.93    181.88 o 
 -20   4  15     2060.68     1729.44    212.47 o 
 -19   4  15     4819.11     5313.93    408.52 o 
 -18   4  15    12085.88    11961.17    912.36 o 
 -17   4  15        9.65       35.32     78.85 o 
 -16   4  15     4601.87     4516.01    263.33 o 
 -15   4  15     2631.62     2845.87    214.18 o 
 -14   4  15      150.98      242.73     59.30 o 
 -13   4  15    42336.60    40575.37   1737.64 o 
 -12   4  15     4983.76     4846.05    205.67 o 
 -11   4  15    11498.00    12323.14    750.84 o 
 -10   4  15    12898.33    13483.06    524.08 o 
  -9   4  15    23081.88    23184.03   1095.84 o 
  -8   4  15    13397.13    14268.77    968.87 o 
  -7   4  15     4272.76     4489.03    371.13 o 
  -6   4  15       11.91      350.66    110.78 o 
  -5   4  15    76329.98    74701.30   3695.92 o 
  -4   4  15     3566.59     3692.85    242.47 o 
  -3   4  15     4054.42     3965.51    246.47 o 
  -2   4  15     6851.03     6358.85    479.85 o 
  -1   4  15    29642.96    28088.70   1594.01 o 
   0   4  15    44466.76    40704.93   1651.92 o 
   1   4  15      342.64      399.34     85.94 o 
   2   4  15    15154.89    14157.70    529.49 o 
   3   4  15     6251.09     6319.24    355.69 o 
   4   4  15     4194.40     3925.62    155.99 o 
   5   4  15      654.51      728.70     74.33 o 
   6   4  15     2350.26     2246.51    131.67 o 
   7   4  15     1900.04     2117.70     90.51 o 
   8   4  15    19020.39    18749.59    465.14 o 
   9   4  15     1732.64     2070.53    152.01 o 
  10   4  15     7484.38     7749.16    225.34 o 
  11   4  15    10302.39     9912.81    283.25 o 
  12   4  15       22.67      167.65    128.58 o 
  13   4  15     4643.13     5277.36    398.63 o 
  14   4  15      316.08      294.47    117.16 o 
  15   4  15     1371.76     1195.30    441.74 o 
 -19   5  15    14919.05    14314.94    740.85 o 
 -18   5  15    10885.58    11008.15    796.40 o 
 -17   5  15     1235.06     1304.66    183.08 o 
 -16   5  15      397.24      493.50    110.51 o 
 -15   5  15     1141.92      976.56    152.36 o 
 -14   5  15     2719.20     3074.05    251.11 o 
 -13   5  15      584.25      543.30    113.43 o 
 -12   5  15     9918.63     9802.09    682.90 o 
 -11   5  15     1617.30     1377.96    173.05 o 
 -10   5  15     5181.10     4809.71    205.68 o 
  -9   5  15    14303.27    14973.83    827.89 o 
  -8   5  15     6783.42     6869.05    385.81 o 
  -7   5  15    12013.52    11908.07    705.10 o 
  -6   5  15      998.38     1054.22    145.40 o 
  -5   5  15      118.76      324.65    173.80 o 
  -4   5  15       32.24      117.46     90.14 o 
  -3   5  15      752.09      847.81    143.21 o 
  -2   5  15    37242.85    35131.62   1462.50 o 
  -1   5  15    25790.15    24252.27    988.69 o 
   0   5  15     1149.77     1239.98    136.06 o 
   1   5  15    30435.85    28767.81   1684.72 o 
   2   5  15    19254.43    17754.89    810.80 o 
   3   5  15    12915.38    12401.24    667.75 o 
   4   5  15     3788.34     3783.98    164.48 o 
   5   5  15      624.63      598.68     81.83 o 
   6   5  15    26617.35    25196.93    938.84 o 
   7   5  15      451.95      492.20     74.99 o 
   8   5  15     1858.06     2094.69    294.20 o 
   9   5  15    11158.16    11106.88    728.58 o 
  10   5  15      484.90      417.33     88.72 o 
  11   5  15    21731.31    21313.09   1045.82 o 
  12   5  15     9136.17     9300.78    547.02 o 
  13   5  15       92.93      226.66    137.69 o 
  14   5  15     3569.67     3872.12    283.47 o 
  15   5  15    10139.51    10742.88    570.64 o 
 -19   6  15     6065.79     6470.29    579.48 o 
 -18   6  15     1465.75     1312.39    191.86 o 
 -17   6  15     3762.30     3907.13    235.08 o 
 -16   6  15       68.64      173.74     88.08 o 
 -15   6  15     4454.38     4517.59    290.68 o 
 -14   6  15     3154.09     3562.14    206.98 o 
 -13   6  15    10011.47     9767.69    599.81 o 
 -12   6  15     1182.43     1074.53    131.87 o 
 -11   6  15       12.12       91.57     80.83 o 
 -10   6  15    32764.75    31632.57   1917.78 o 
  -9   6  15     3666.71     3350.99    202.44 o 
  -8   6  15     5995.90     5265.71    316.16 o 
  -7   6  15     1794.36     1864.33    199.45 o 
  -6   6  15     3470.42     3348.55    182.88 o 
  -5   6  15    20711.14    19642.02    687.68 o 
  -4   6  15      576.78      566.36    105.37 o 
  -3   6  15    61857.34    59069.68   2075.41 o 
  -2   6  15    45334.25    42304.19   1563.61 o 
  -1   6  15     7540.34     7236.92    476.84 o 
   0   6  15    18350.56    18367.39    577.80 o 
   1   6  15    12829.78    12188.68    465.40 o 
   2   6  15      393.33      436.65    113.29 o 
   3   6  15        8.07       91.53     58.36 o 
   4   6  15      542.47      575.78     90.32 o 
   5   6  15    40847.69    39749.60   1627.48 o 
   6   6  15      746.24      737.21    120.96 o 
   7   6  15    20582.45    19636.99    548.64 o 
   8   6  15      479.28      468.52     50.23 o 
   9   6  15      620.59      628.32     56.02 o 
  10   6  15     6436.09     6295.58    575.86 o 
  11   6  15     1218.41     1546.87    282.16 o 
  12   6  15      254.39      179.04    114.03 o 
  13   6  15    10034.88    10387.92    697.05 o 
  14   6  15     9988.51    10204.81    639.58 o 
 -18   7  15        3.13      -42.44     93.79 o 
 -17   7  15      242.95      146.78    105.90 o 
 -16   7  15      515.60      486.95    115.75 o 
 -15   7  15     2930.30     2343.55    179.27 o 
 -14   7  15     5506.39     5228.62    335.77 o 
 -13   7  15     2568.02     2849.49    247.99 o 
 -12   7  15     5272.47     5479.81    380.70 o 
 -11   7  15    24010.47    23189.50   1221.52 o 
 -10   7  15      117.86      287.73    105.25 o 
  -9   7  15    23036.86    22732.43    864.90 o 
  -8   7  15     1684.89     2064.61    203.06 o 
  -7   7  15     8128.57     7136.62    352.17 o 
  -6   7  15    11037.64    10331.33    352.51 o 
  -5   7  15     5356.89     4899.62    189.77 o 
  -4   7  15    27093.01    25620.45    723.08 o 
  -3   7  15    34618.46    32943.88    929.23 o 
  -2   7  15     8285.01     8113.76    254.28 o 
  -1   7  15    42840.29    39928.88   1176.10 o 
   0   7  15     4466.76     4329.71    215.15 o 
   1   7  15       10.54      117.90     52.50 o 
   2   7  15      807.01      779.81     85.49 o 
   3   7  15       17.27       87.94     73.19 o 
   4   7  15       88.24       32.12     60.91 o 
   5   7  15      724.93      883.40     75.57 o 
   6   7  15     3063.64     3231.94    157.81 o 
   7   7  15      610.50      650.51     65.89 o 
   8   7  15    26042.74    25159.27    664.06 o 
   9   7  15      674.65      590.74    140.88 o 
  10   7  15    18844.70    18611.91   1066.33 o 
  11   7  15     1832.85     2064.23    226.32 o 
  12   7  15      403.34      448.97    181.20 o 
  13   7  15    14517.01    13910.53   1260.17 o 
 -16   8  15     6978.47     6743.47    633.21 o 
 -15   8  15        1.88       49.91    107.94 o 
 -14   8  15       83.02      499.55    266.71 o 
 -13   8  15     2899.51     3366.20    269.53 o 
 -12   8  15     1074.91     1007.86    175.44 o 
 -11   8  15     4594.05     4396.36    390.56 o 
 -10   8  15     3952.13     4167.39    237.97 o 
  -9   8  15       42.54      133.15    106.18 o 
  -8   8  15     5402.44     5840.49    306.17 o 
  -7   8  15     2258.56     2342.53    206.85 o 
  -6   8  15     2274.16     1959.56    108.10 o 
  -5   8  15    15836.43    14521.37    399.57 o 
  -4   8  15     7976.90     7462.61    260.94 o 
  -3   8  15     6743.31     6298.42    228.52 o 
  -2   8  15    17760.56    16926.54    460.73 o 
  -1   8  15     3999.67     4114.77    183.46 o 
   0   8  15     5809.09     5604.24    251.96 o 
   1   8  15     6859.62     6589.10    273.31 o 
   2   8  15     1127.89     1204.93    109.83 o 
   3   8  15      517.62      605.31     85.53 o 
   4   8  15      728.03      908.14     88.68 o 
   5   8  15    12875.83    12370.61    443.58 o 
   6   8  15     2378.11     2400.56    125.06 o 
   7   8  15     3977.15     3885.94    183.33 o 
   8   8  15     6935.24     6503.17    611.44 o 
   9   8  15    48979.09    47731.09   3032.95 o 
  10   8  15      244.18      236.00    139.04 o 
  11   8  15     1643.52     1593.07    238.56 o 
  12   8  15     1192.14     1383.55    284.23 o 
 -15   9  15    10955.24    10707.96    720.98 o 
 -14   9  15     4779.09     4534.30    346.20 o 
 -13   9  15      475.27      482.89    136.01 o 
 -12   9  15    12971.12    12949.65    845.28 o 
 -11   9  15     6968.24     7307.11    330.74 o 
 -10   9  15     2675.19     2441.34    210.59 o 
  -9   9  15      626.35      747.24    124.39 o 
  -8   9  15    18437.61    18531.63    779.19 o 
  -7   9  15    22701.02    23087.80    783.77 o 
  -6   9  15     4329.45     4594.90    300.17 o 
  -5   9  15    13319.79    13129.58    372.69 o 
  -4   9  15    25782.26    24176.41    659.31 o 
  -3   9  15     1471.58     1642.61    120.18 o 
  -2   9  15     2757.20     2689.31    176.73 o 
  -1   9  15      293.71      272.17     82.03 o 
   0   9  15     6832.99     6709.26    248.46 o 
   1   9  15     6772.71     6942.57    329.20 o 
   2   9  15      240.65      305.46     76.89 o 
   3   9  15     7462.35     7203.87    250.69 o 
   4   9  15     1116.77     1114.35    113.61 o 
   5   9  15     1479.72     1543.97     97.36 o 
   6   9  15     2312.92     2132.04    104.57 o 
   7   9  15     8587.59     8252.09    514.41 o 
   8   9  15     6623.59     6245.36    487.69 o 
   9   9  15     5139.63     4842.83    524.20 o 
  10   9  15     1587.34     1380.58    419.06 o 
  11   9  15     2628.48     2146.02    391.39 o 
 -13  10  15    15759.49    15057.69   1035.95 o 
 -12  10  15       74.87      197.10     98.90 o 
 -11  10  15       95.55       83.80     97.80 o 
 -10  10  15     3501.21     3416.77    239.93 o 
  -9  10  15    44962.33    44071.81   1948.55 o 
  -8  10  15     1415.74     1496.63    155.26 o 
  -7  10  15     8879.38     8289.24    405.68 o 
  -6  10  15    13965.76    14144.25    565.31 o 
  -5  10  15    11975.54    11864.68    538.82 o 
  -4  10  15     2471.96     2641.10    147.41 o 
  -3  10  15     1022.33      975.66    102.38 o 
  -2  10  15     1483.01     1509.45    141.70 o 
  -1  10  15    16847.71    16402.80    538.43 o 
   0  10  15     9269.56     8414.20    365.41 o 
   1  10  15    11464.00    10629.42    362.99 o 
   2  10  15       81.72       36.54     58.66 o 
   3  10  15      209.34      201.63     81.87 o 
   4  10  15     1409.29     1325.32    116.38 o 
   5  10  15     3506.90     3441.70    234.55 o 
   6  10  15     1304.36     1333.81    237.19 o 
   7  10  15      857.18     1028.69    292.57 o 
   8  10  15        3.94      -42.09    143.87 o 
   9  10  15        1.92     -101.45    216.81 o 
 -11  11  15      483.38      472.72    125.28 o 
 -10  11  15     1341.06     1311.02    164.35 o 
  -9  11  15      745.27      827.45    133.75 o 
  -8  11  15     4437.85     4664.43    289.87 o 
  -7  11  15     5174.35     5542.34    289.17 o 
  -6  11  15      583.80      728.17    137.35 o 
  -5  11  15     3371.22     3137.85    247.43 o 
  -4  11  15     3303.34     3681.39    249.92 o 
  -3  11  15     2222.40     2349.54    189.41 o 
  -2  11  15     9074.55     8592.52    304.19 o 
  -1  11  15     6559.45     6321.29    318.28 o 
   0  11  15     3380.82     3264.03    236.63 o 
   1  11  15     3044.30     3349.34    184.44 o 
   2  11  15      654.48      700.61    112.51 o 
   3  11  15     1152.79      942.12     99.27 o 
   4  11  15     8800.13     8265.32    324.10 o 
   5  11  15      436.42      297.67    133.87 o 
   6  11  15    10951.23    10908.39    823.68 o 
   7  11  15    13744.72    12829.92    805.13 o 
  -8  12  15     1034.73      822.80    144.30 o 
  -7  12  15      381.21      535.28    129.13 o 
  -6  12  15    29904.07    29660.39   1121.20 o 
  -5  12  15    10595.24    11352.33    540.10 o 
  -4  12  15     2818.65     3121.10    417.06 o 
  -3  12  15    12162.74    11772.79    573.73 o 
  -2  12  15     2489.04     2123.71    204.70 o 
  -1  12  15      204.00      250.17     98.30 o 
   0  12  15      471.27      363.15    113.89 o 
   1  12  15      242.75      133.27     65.79 o 
   2  12  15     4107.44     3874.31    330.58 o 
   3  12  15     3874.73     3862.43    188.75 o 
 -20   0  16     3643.62     3907.74    756.79 o 
 -18   0  16      810.91     1002.28    227.93 o 
 -16   0  16    23709.65    24128.49   1744.56 o 
 -14   0  16     7167.62     7211.85    861.41 o 
 -12   0  16     1079.72     1211.51    126.20 o 
 -10   0  16    16980.45    17909.53    713.71 o 
  -8   0  16     2823.41     3436.79    322.54 o 
  -6   0  16    21749.29    23130.83   2169.92 o 
  -4   0  16    16409.06    16765.00   1870.31 o 
  -2   0  16    28739.83    29029.15   2849.03 o 
   0   0  16    53425.16    53406.76   3341.16 o 
   2   0  16     4399.90     4874.81    330.67 o 
   4   0  16     6533.57     6306.64    382.15 o 
   6   0  16    91464.73    92096.00   4870.96 o 
   8   0  16    30407.54    31828.03   1332.14 o 
  10   0  16     4496.47     4674.56    218.67 o 
  12   0  16      346.60      644.39    144.54 o 
  14   0  16    37085.96    37754.04   1745.26 o 
  16   0  16    18924.72    18478.68   1729.49 o 
 -20   1  16      459.19      486.75     97.68 o 
 -19   1  16      253.70      177.09     82.30 o 
 -18   1  16     9265.53     9979.48    455.01 o 
 -17   1  16     3351.53     3426.89    288.60 o 
 -16   1  16    16170.24    17314.87    865.36 o 
 -15   1  16     1043.30     1312.09    156.06 o 
 -14   1  16      150.45      189.39     93.17 o 
 -13   1  16     2990.86     3250.60    279.26 o 
 -12   1  16     2957.44     3512.29    154.58 o 
 -11   1  16    40094.24    41360.59   1242.68 o 
 -10   1  16    13389.43    14346.25    420.57 o 
  -9   1  16     9813.67    10073.20    596.60 o 
  -8   1  16    48177.46    49414.73   1802.41 o 
  -7   1  16    13704.82    13147.23    629.27 o 
  -6   1  16      540.10      575.17    142.27 o 
  -5   1  16    51309.63    49605.81   2805.05 o 
  -4   1  16    11792.01    11954.66    889.04 o 
  -3   1  16    13377.50    13009.58    776.14 o 
  -2   1  16     8024.65     7814.92    386.42 o 
  -1   1  16     5257.49     5327.24    262.31 o 
   0   1  16    51072.50    50861.57   1985.35 o 
   1   1  16    13741.76    13756.31    553.86 o 
   2   1  16    17991.40    17812.60    663.65 o 
   3   1  16    25352.97    24998.08    952.98 o 
   4   1  16     1617.51     2088.03    181.99 o 
   5   1  16    51869.97    50735.17   1751.72 o 
   6   1  16       45.61       93.38     64.41 o 
   7   1  16    17130.51    17058.13    480.27 o 
   8   1  16     1134.56     1177.90     95.36 o 
   9   1  16      192.78      239.69     68.56 o 
  10   1  16     1124.56     1295.73    127.19 o 
  11   1  16       43.88       92.46     47.95 o 
  12   1  16     2144.62     2638.14    211.97 o 
  13   1  16    20530.74    21206.59    595.77 o 
  14   1  16      729.56      758.98    124.82 o 
  15   1  16    17940.12    18618.22    790.50 o 
  16   1  16     3981.96     4076.28    436.68 o 
 -20   2  16     6406.00     6606.78    457.67 o 
 -19   2  16     1638.03     1978.29    223.37 o 
 -18   2  16     2033.11     1779.22    236.11 o 
 -17   2  16    13135.45    13658.72    798.24 o 
 -16   2  16     1216.02     1215.55    134.96 o 
 -15   2  16    19581.89    19743.41    710.56 o 
 -14   2  16       14.92      116.53     62.64 o 
 -13   2  16       35.80       86.45     93.79 o 
 -12   2  16    18871.68    19748.78    601.83 o 
 -11   2  16     4746.13     5000.10    208.52 o 
 -10   2  16    40247.34    43401.65   1372.45 o 
  -9   2  16    70082.50    72842.98   3976.20 o 
  -8   2  16      878.28     1069.68    141.26 o 
  -7   2  16    36368.25    34881.75   1541.04 o 
  -6   2  16    42095.64    41725.05   1737.24 o 
  -5   2  16     2890.03     2985.92    198.51 o 
  -4   2  16    19920.06    19594.98    928.20 o 
  -3   2  16     5673.39     5396.94    303.22 o 
  -2   2  16     3058.31     2965.85    198.45 o 
  -1   2  16    61677.61    58619.62   2304.63 o 
   0   2  16      133.58      248.35     85.96 o 
   1   2  16    13175.34    12978.03    416.86 o 
   2   2  16    26723.37    26150.23    807.15 o 
   3   2  16     4126.21     4223.33    259.69 o 
   4   2  16    57825.75    57301.04   1909.25 o 
   5   2  16    31271.41    31065.60    982.19 o 
   6   2  16    11851.62    11976.24    365.09 o 
   7   2  16      766.94      920.71     97.36 o 
   8   2  16     3706.44     4014.65    176.57 o 
   9   2  16    11539.56    11726.88    336.46 o 
  10   2  16       13.59       88.16     53.21 o 
  11   2  16       52.59      100.74     42.49 o 
  12   2  16    11027.16    11409.84    320.15 o 
  13   2  16     8492.28     8677.29    432.04 o 
  14   2  16     3466.02     3621.72    275.46 o 
  15   2  16      284.58      363.16    115.01 o 
 -20   3  16     5391.47     5126.86    609.32 o 
 -19   3  16      335.99      633.45    144.23 o 
 -18   3  16      434.09      411.88    131.09 o 
 -17   3  16       78.61      244.07    110.37 o 
 -16   3  16     7820.65     7615.68    332.44 o 
 -15   3  16     6483.39     6616.36    274.04 o 
 -14   3  16     9075.68     9458.00    353.13 o 
 -13   3  16     8112.01     8033.58    242.32 o 
 -12   3  16     7482.37     7824.01    318.75 o 
 -11   3  16        3.19      125.70     99.41 o 
 -10   3  16    19771.13    20858.37    586.94 o 
  -9   3  16      140.52      349.48    106.94 o 
  -8   3  16    55629.81    55852.21   3889.73 o 
  -7   3  16     5308.71     5294.95    438.52 o 
  -6   3  16      871.21     1005.36    175.10 o 
  -5   3  16     1421.59     1406.57    150.09 o 
  -4   3  16      141.69      401.98    107.29 o 
  -3   3  16    16432.76    15050.04    673.48 o 
  -2   3  16    30817.88    29117.29    975.82 o 
  -1   3  16     1254.49     1121.72    135.51 o 
   0   3  16    10401.69    10491.26    431.89 o 
   1   3  16     3504.40     3459.73    190.12 o 
   2   3  16      511.77      508.17     84.70 o 
   3   3  16     8092.29     8156.11    334.45 o 
   4   3  16    40085.42    39379.75   1211.63 o 
   5   3  16    16918.53    16133.13    513.69 o 
   6   3  16    41522.19    40053.66   1306.54 o 
   7   3  16      344.92      444.94     68.47 o 
   8   3  16    27605.89    27782.04    747.35 o 
   9   3  16     1442.62     1588.05    110.39 o 
  10   3  16    30627.32    32019.34    802.01 o 
  11   3  16      452.73      426.94     64.32 o 
  12   3  16     5904.80     6400.65    338.37 o 
  13   3  16      153.69      217.36     92.88 o 
  14   3  16    15161.09    15811.29    747.84 o 
  15   3  16      266.98      299.90    129.75 o 
 -19   4  16     6591.80     6268.12    572.00 o 
 -18   4  16      247.52      332.24    132.98 o 
 -17   4  16     8369.12     8891.76    580.09 o 
 -16   4  16     2674.32     2758.03    224.29 o 
 -15   4  16     1796.08     1988.81    185.01 o 
 -14   4  16    30133.25    29309.27   1364.18 o 
 -13   4  16     1686.60     1832.72    145.50 o 
 -12   4  16      683.57      765.48     80.35 o 
 -11   4  16     5219.83     5360.10    231.56 o 
 -10   4  16    26873.11    27764.06    901.41 o 
  -9   4  16    40055.52    41298.12   2240.35 o 
  -8   4  16     9282.12     9776.26    595.58 o 
  -7   4  16    14004.13    14305.39    933.92 o 
  -6   4  16    25536.53    24733.71   1243.61 o 
  -5   4  16     5619.76     5574.52    432.65 o 
  -4   4  16    13925.80    13174.19    575.97 o 
  -3   4  16       34.48      242.00    127.45 o 
  -2   4  16    15163.69    14284.98    857.15 o 
  -1   4  16    23454.36    22505.51   1490.60 o 
   0   4  16      598.50      732.52    116.59 o 
   1   4  16    19156.71    18504.67    725.76 o 
   2   4  16     2085.27     2149.71    134.41 o 
   3   4  16     6420.22     6358.22    245.42 o 
   4   4  16     4321.16     4375.71    213.24 o 
   5   4  16     8272.75     8070.40    350.23 o 
   6   4  16     2489.93     2446.31    114.71 o 
   7   4  16     2585.41     2659.27    134.30 o 
   8   4  16        0.99       69.75     50.86 o 
   9   4  16    19295.78    19932.36    714.95 o 
  10   4  16     1542.13     1641.27    100.11 o 
  11   4  16      589.22      635.01    144.17 o 
  12   4  16     1468.26     1470.30    161.03 o 
  13   4  16     2373.04     2492.57    219.09 o 
  14   4  16     8218.93     8974.29    521.28 o 
  15   4  16      736.24      849.38    198.78 o 
 -19   5  16     3681.18     3313.99    343.66 o 
 -18   5  16    22146.07    21621.67    962.39 o 
 -17   5  16      337.97      353.51    144.46 o 
 -16   5  16     4332.96     4276.74    325.98 o 
 -15   5  16     4932.26     4987.60    308.44 o 
 -14   5  16    14650.72    14910.60   1004.01 o 
 -13   5  16     2075.73     2174.58    174.64 o 
 -12   5  16      818.71      712.52    113.35 o 
 -11   5  16    12448.48    11834.83    524.11 o 
 -10   5  16    30213.77    31598.04   1114.20 o 
  -9   5  16     2093.46     2208.14    230.85 o 
  -8   5  16    39696.66    39660.13   3142.65 o 
  -7   5  16     3759.11     3623.88    283.49 o 
  -6   5  16       12.40       -8.62     93.50 o 
  -5   5  16       79.36      151.64    111.42 o 
  -4   5  16    14569.88    13592.38    849.74 o 
  -3   5  16     4451.65     4548.21    280.50 o 
  -2   5  16       55.66       79.90     97.63 o 
  -1   5  16     1276.37     1298.60    147.01 o 
   0   5  16    26505.71    26031.84   1467.54 o 
   1   5  16       13.07       69.57     93.54 o 
   2   5  16    36180.68    34246.75   1602.19 o 
   3   5  16    11977.29    11712.85    678.52 o 
   4   5  16      983.36      889.08    144.02 o 
   5   5  16     5164.56     5296.66    259.52 o 
   6   5  16    16685.12    15823.32    641.04 o 
   7   5  16     1841.15     1911.50    162.79 o 
   8   5  16     4306.22     4463.87    205.15 o 
   9   5  16      927.95      902.02    126.71 o 
  10   5  16      105.23      172.94    105.58 o 
  11   5  16     9192.35     9987.34    580.79 o 
  12   5  16     1351.07     1368.78    241.90 o 
  13   5  16     2091.25     3051.15    499.57 o 
  14   5  16     2550.05     2888.12    301.81 o 
 -18   6  16     2853.74     2869.63    225.41 o 
 -17   6  16      596.33      548.18    119.41 o 
 -16   6  16      907.59      930.64    140.64 o 
 -15   6  16     7609.52     7205.28    387.20 o 
 -14   6  16       32.41       95.24     84.42 o 
 -13   6  16      387.36      354.94    116.75 o 
 -12   6  16      238.07      218.94    116.83 o 
 -11   6  16    19332.28    18671.67   1207.81 o 
 -10   6  16     6014.34     5842.86    352.77 o 
  -9   6  16     6037.78     5435.70    298.56 o 
  -8   6  16        9.02       12.12     39.80 o 
  -7   6  16      289.43      221.75     44.00 o 
  -6   6  16     2091.99     1963.64    191.78 o 
  -5   6  16     7923.40     8293.80    548.72 o 
  -4   6  16     1446.81     1546.32    266.25 o 
  -3   6  16      178.05      368.84    113.23 o 
  -2   6  16     1338.57     1431.64    181.46 o 
  -1   6  16     3205.16     3115.88    174.64 o 
   0   6  16       58.22       -6.98     65.95 o 
   1   6  16     7156.66     6439.75    320.22 o 
   2   6  16     8187.59     8105.94    376.31 o 
   3   6  16     5078.26     4930.02    292.66 o 
   4   6  16    15382.21    14860.23    545.77 o 
   5   6  16     4229.52     4286.47    219.88 o 
   6   6  16       78.33      140.44     66.28 o 
   7   6  16     5113.37     5001.10    259.98 o 
   8   6  16      215.05      212.64     40.93 o 
   9   6  16     4438.79     4285.45    276.42 o 
  10   6  16    15453.17    14966.95    795.60 o 
  11   6  16     7866.33     7888.01    476.61 o 
  12   6  16     8190.35     7889.33    605.24 o 
  13   6  16     1029.55      970.93    246.84 o 
 -17   7  16     6385.39     6225.94    417.56 o 
 -16   7  16     3368.88     2995.38    238.55 o 
 -15   7  16     1445.83     1280.54    156.19 o 
 -14   7  16      949.24     1062.83    137.14 o 
 -13   7  16     2805.52     2764.74    261.06 o 
 -12   7  16    17819.69    17535.76    944.43 o 
 -11   7  16     7856.27     7837.24    560.90 o 
 -10   7  16     8188.42     7992.87    458.42 o 
  -9   7  16     3628.29     3770.78    313.20 o 
  -8   7  16     2511.38     3041.13    433.98 o 
  -7   7  16        1.09       58.82     44.53 o 
  -6   7  16     6332.36     5750.11    258.28 o 
  -5   7  16     3676.27     3611.82    269.34 o 
  -4   7  16    30714.47    28591.56    748.51 o 
  -3   7  16     1161.40     1365.77    114.76 o 
  -2   7  16        5.74      100.15     87.75 o 
  -1   7  16    10013.06    10173.83    609.18 o 
   0   7  16    11949.57    11666.39    497.29 o 
   1   7  16     7736.87     7559.02    392.65 o 
   2   7  16     1013.07      916.45     87.19 o 
   3   7  16      330.75      321.26     60.41 o 
   4   7  16      389.58      478.85     76.43 o 
   5   7  16      477.24      503.64     77.47 o 
   6   7  16     1660.35     1540.92     84.34 o 
   7   7  16     4606.96     4392.43    195.87 o 
   8   7  16     1190.23     1096.04    179.28 o 
   9   7  16    13672.28    13841.85   1187.68 o 
  10   7  16     7041.50     7201.75    650.09 o 
  11   7  16     1892.68     2068.57    338.21 o 
  12   7  16     6359.20     6867.05   1012.59 o 
 -16   8  16    17348.92    16730.24   1191.00 o 
 -15   8  16     1890.14     1699.45    191.19 o 
 -14   8  16      257.31      284.06    108.18 o 
 -13   8  16        6.31       45.92     86.22 o 
 -12   8  16    10474.76     9889.88    505.56 o 
 -11   8  16    10829.12    11142.21    753.57 o 
 -10   8  16     6368.18     6011.03    353.17 o 
  -9   8  16    11749.54    11894.87    734.29 o 
  -8   8  16      375.89      252.02     90.74 o 
  -7   8  16     6994.93     6655.68    228.08 o 
  -6   8  16     9844.15     8969.08    280.49 o 
  -5   8  16     7283.90     6628.29    264.21 o 
  -4   8  16     9391.66     8645.88    323.75 o 
  -3   8  16     1784.14     2000.83    134.84 o 
  -2   8  16     4681.70     4630.80    227.30 o 
  -1   8  16      822.83      838.60     82.97 o 
   0   8  16    41140.65    38181.75   1159.29 o 
   1   8  16     5226.68     5195.43    204.39 o 
   2   8  16      532.71      549.82     77.38 o 
   3   8  16      283.61      288.07     87.59 o 
   4   8  16    28283.59    27031.32    724.39 o 
   5   8  16     7572.46     7244.84    250.40 o 
   6   8  16      760.43      820.56     75.04 o 
   7   8  16      625.34      526.47     75.13 o 
   8   8  16    26104.34    26140.79   1474.19 o 
   9   8  16      189.50     -124.18    162.51 o 
  10   8  16      935.70     1196.19    368.78 o 
  11   8  16     3860.10     4006.61    425.06 o 
 -14   9  16       75.33       11.43    126.69 o 
 -13   9  16     5363.05     5378.13    388.38 o 
 -12   9  16        0.84      -47.25    113.92 o 
 -11   9  16       77.15        1.34    125.83 o 
 -10   9  16    10474.30    10870.24    954.31 o 
  -9   9  16       32.00      -27.96     85.33 o 
  -8   9  16    20747.18    20214.34    779.17 o 
  -7   9  16     3285.55     3361.66    218.54 o 
  -6   9  16     4006.32     3714.30    257.73 o 
  -5   9  16     4766.67     4733.38    191.03 o 
  -4   9  16      857.54      901.73    120.48 o 
  -3   9  16    20978.51    19901.45    608.38 o 
  -2   9  16     6274.06     5955.81    220.62 o 
  -1   9  16     4661.51     4383.00    222.68 o 
   0   9  16     5714.53     5465.07    233.62 o 
   1   9  16     8395.86     8540.94    398.39 o 
   2   9  16     1158.69     1207.20    123.79 o 
   3   9  16    10469.01    10150.27    400.68 o 
   4   9  16    11868.16    11769.58    434.43 o 
   5   9  16    12357.66    11964.40    361.36 o 
   6   9  16     4091.32     3667.60    174.50 o 
   7   9  16     1604.91     1763.60    284.23 o 
   8   9  16        2.89     -164.89    164.89 o 
   9   9  16      606.17      401.89    283.69 o 
  10   9  16       11.44      184.88    170.77 o 
 -13  10  16     1925.45     1656.12    283.10 o 
 -12  10  16      127.02       56.06    159.82 o 
 -11  10  16      215.52      270.66    157.24 o 
 -10  10  16     7998.95     7889.17    610.79 o 
  -9  10  16     1366.19     1388.94    170.71 o 
  -8  10  16      609.95      596.60    136.97 o 
  -7  10  16     1472.62     1376.65    158.71 o 
  -6  10  16     2322.07     2527.68    191.33 o 
  -5  10  16     2212.85     2517.58    247.89 o 
  -4  10  16    13606.95    13678.39    531.01 o 
  -3  10  16    16839.56    16188.52    624.32 o 
  -2  10  16     9468.83     8837.62    429.93 o 
  -1  10  16     3172.95     3292.16    246.34 o 
   0  10  16     5184.96     4855.67    277.84 o 
   1  10  16    12255.35    11809.67    425.46 o 
   2  10  16      748.64      748.99    113.31 o 
   3  10  16    13904.39    13252.00    641.09 o 
   4  10  16    14332.48    13703.83    691.09 o 
   5  10  16      408.57      377.38     90.49 o 
   6  10  16     5362.54     4750.60    776.28 o 
   7  10  16      434.98      358.97    199.21 o 
   8  10  16      256.52      434.37    304.21 o 
 -10  11  16       51.21       59.67     94.41 o 
  -9  11  16       11.52       78.75    101.09 o 
  -8  11  16      387.78      402.14    119.08 o 
  -7  11  16      492.76      530.61    128.97 o 
  -6  11  16       83.34      231.37    237.64 o 
  -5  11  16     4774.61     4966.49    300.05 o 
  -4  11  16     4678.17     4580.41    500.92 o 
  -3  11  16      284.87      319.32     96.26 o 
  -2  11  16    10324.22    10110.92    452.97 o 
  -1  11  16     2969.44     2876.07    209.42 o 
   0  11  16     2554.10     2755.98    235.07 o 
   1  11  16        1.71      137.90     67.63 o 
   2  11  16    32935.68    30792.93   1065.82 o 
   3  11  16    10061.10     9943.86    602.78 o 
   4  11  16      679.41      617.33    161.52 o 
   5  11  16    11839.22    11291.27   2002.47 o 
  -6  12  16     7434.15     7588.34    465.73 o 
  -5  12  16      481.67      437.00    145.80 o 
  -4  12  16     1310.48     1413.73    168.96 o 
  -3  12  16     4521.07     4083.01    271.97 o 
  -2  12  16     5015.62     4876.20    321.47 o 
  -1  12  16     4128.85     4034.35    620.74 o 
   0  12  16       68.53       46.73     88.94 o 
   1  12  16     4284.58     3911.58    254.01 o 
 -19   0  17    35394.62    36406.77   2926.57 o 
 -17   0  17    26307.05    28559.63   2855.28 o 
 -15   0  17     4435.53     5732.70    753.18 o 
 -13   0  17    14997.94    15445.17   1012.78 o 
 -11   0  17      393.30      536.85    148.61 o 
  -9   0  17     1348.09     1559.61    300.86 o 
  -7   0  17      198.73      247.84    338.27 o 
  -5   0  17    49825.29    48334.06   4725.12 o 
  -3   0  17   128129.95   127311.11  13450.61 o 
  -1   0  17    12629.71    13101.24   1138.81 o 
   1   0  17    25473.42    25581.38   2042.52 o 
   3   0  17        4.27      140.03    107.60 o 
   5   0  17    64936.91    65824.48   3340.13 o 
   7   0  17    29781.95    30982.25   1233.17 o 
   9   0  17      645.82      596.54    111.54 o 
  11   0  17     3374.04     3543.95    303.69 o 
  13   0  17     4932.11     4907.37    514.48 o 
  15   0  17     1537.11     1529.26    404.48 o 
 -20   1  17    10011.47    10140.59    681.30 o 
 -19   1  17     9017.54     8867.22    685.26 o 
 -18   1  17    23234.25    23377.04   1420.17 o 
 -17   1  17     7690.13     7993.88    475.06 o 
 -16   1  17       38.45      160.24     82.05 o 
 -15   1  17     1289.27     1573.56    125.02 o 
 -14   1  17     6432.87     6759.18    274.67 o 
 -13   1  17      727.41      843.74    108.92 o 
 -12   1  17        3.13      -12.42     83.22 o 
 -11   1  17    17992.27    18934.93    694.87 o 
 -10   1  17       23.27      101.61     58.19 o 
  -9   1  17     8220.09     8546.79    448.85 o 
  -8   1  17     5490.39     5379.01    310.93 o 
  -7   1  17     7311.51     7916.29    611.81 o 
  -6   1  17    16691.62    17441.58    804.47 o 
  -5   1  17     1628.39     1852.71    210.65 o 
  -4   1  17    39958.18    41108.56   2390.84 o 
  -3   1  17    39443.82    39036.76   2034.38 o 
  -2   1  17    61660.07    62625.58   3590.43 o 
  -1   1  17     3517.51     3911.73    424.68 o 
   0   1  17     2687.57     3081.54    218.68 o 
   1   1  17     3649.42     3561.69    204.07 o 
   2   1  17      716.83      769.00     96.15 o 
   3   1  17     1185.65     1244.80    126.56 o 
   4   1  17    19168.22    19108.14    660.34 o 
   5   1  17     7561.83     7209.05    302.56 o 
   6   1  17    22396.39    22025.28    698.79 o 
   7   1  17      411.99      472.88     99.01 o 
   8   1  17     8039.65     8557.85    347.30 o 
   9   1  17      798.66      745.43    102.55 o 
  10   1  17    10273.53    11199.70    398.94 o 
  11   1  17      155.33      239.66     67.45 o 
  12   1  17     3286.43     3424.03    142.19 o 
  13   1  17     2940.80     3303.80    169.06 o 
  14   1  17     2035.62     2046.29    163.44 o 
  15   1  17      750.83      596.91    103.59 o 
 -20   2  17      647.78      595.92    141.65 o 
 -19   2  17     2812.16     3081.10    249.10 o 
 -18   2  17    21825.22    21915.57   1169.37 o 
 -17   2  17       52.57      172.59     78.61 o 
 -16   2  17    20922.94    20897.61   1033.41 o 
 -15   2  17      538.84      553.98     97.13 o 
 -14   2  17     1994.43     2057.23    147.31 o 
 -13   2  17     2025.96     2111.15    177.19 o 
 -12   2  17      304.99      493.28     82.71 o 
 -11   2  17       15.65       24.88     78.77 o 
 -10   2  17     9626.02    10759.87    469.17 o 
  -9   2  17     6630.51     6552.62    405.18 o 
  -8   2  17     1808.93     1748.30    175.52 o 
  -7   2  17    20507.13    19986.01   1113.70 o 
  -6   2  17      825.62     1076.27    139.35 o 
  -5   2  17    20781.50    20157.43    789.53 o 
  -4   2  17    64750.67    64752.05   2904.29 o 
  -3   2  17    15118.00    15234.28    740.20 o 
  -2   2  17    17743.04    17941.39    874.89 o 
  -1   2  17    14970.29    14290.36    584.58 o 
   0   2  17     6543.33     6023.64    314.23 o 
   1   2  17    17572.32    17200.36    552.95 o 
   2   2  17      425.85      498.43     84.70 o 
   3   2  17     1628.44     1788.54    161.14 o 
   4   2  17    21699.95    21425.59    822.16 o 
   5   2  17       12.40      107.99     66.59 o 
   6   2  17      953.37     1021.41     99.59 o 
   7   2  17     9703.41    10128.04    400.84 o 
   8   2  17    17315.60    18045.43    522.21 o 
   9   2  17    29898.35    30732.22    882.57 o 
  10   2  17      114.10      179.95     61.79 o 
  11   2  17    10616.72    11228.90    391.97 o 
  12   2  17      986.30     1188.90     84.39 o 
  13   2  17     1538.88     1792.37    220.14 o 
  14   2  17       28.26      174.50     98.08 o 
  15   2  17    12917.93    13171.15    697.19 o 
 -19   3  17      541.23      546.15    157.43 o 
 -18   3  17      303.87      259.04    129.91 o 
 -17   3  17    43786.44    41216.80   5252.85 o 
 -16   3  17     3275.07     3577.53    202.31 o 
 -15   3  17    13164.59    12930.01    405.51 o 
 -14   3  17     3719.66     4124.79    210.61 o 
 -13   3  17     6261.30     6481.86    325.02 o 
 -12   3  17    14593.59    14632.41    554.83 o 
 -11   3  17     1006.87     1194.72     89.74 o 
 -10   3  17      385.29      499.66    104.23 o 
  -9   3  17     1444.59     1757.44    212.76 o 
  -8   3  17     1215.56     1887.79    290.74 o 
  -7   3  17     7657.51     7062.05    777.60 o 
  -6   3  17    22276.23    22387.59   1186.37 o 
  -5   3  17    86293.45    84489.81   3663.56 o 
  -4   3  17    43107.57    41371.93   1567.35 o 
  -3   3  17    34275.69    32920.91   1203.25 o 
  -2   3  17     3761.89     3510.07    221.00 o 
  -1   3  17    39585.57    37290.73   1217.37 o 
   0   3  17     1859.33     1865.88    189.66 o 
   1   3  17    13827.48    13627.88    542.08 o 
   2   3  17    10859.82    10785.73    361.24 o 
   3   3  17    34694.61    33380.46   1182.27 o 
   4   3  17     5467.28     5438.80    215.10 o 
   5   3  17     8892.24     8518.26    273.98 o 
   6   3  17      498.24      638.49     79.44 o 
   7   3  17    44492.20    44827.14   1345.04 o 
   8   3  17     7879.92     8223.64    265.04 o 
   9   3  17    19510.99    20229.06    642.49 o 
  10   3  17     1878.43     2294.97    129.86 o 
  11   3  17      189.29      249.72     64.63 o 
  12   3  17     4846.47     4983.89    333.26 o 
  13   3  17      312.91      236.02    137.10 o 
  14   3  17     1510.89     1419.30    225.63 o 
 -19   4  17      218.93      177.52    152.64 o 
 -18   4  17    17639.60    17059.39    996.18 o 
 -17   4  17     7959.05     7808.45    490.72 o 
 -16   4  17    13065.72    12750.35    648.72 o 
 -15   4  17     1142.60     1007.30    223.63 o 
 -14   4  17      381.94      471.31     74.90 o 
 -13   4  17    31513.69    32211.48   1515.30 o 
 -12   4  17       67.46       86.67     58.96 o 
 -11   4  17     4981.19     5247.67    239.98 o 
 -10   4  17        3.65      108.26     69.37 o 
  -9   4  17    16105.18    14281.65   1332.09 o 
  -8   4  17      295.23      444.63    179.96 o 
  -7   4  17      700.43      614.13    143.35 o 
  -6   4  17     3647.49     3899.48    288.63 o 
  -5   4  17    30252.67    30975.86   1610.21 o 
  -4   4  17    23243.24    21893.93    995.18 o 
  -3   4  17    14999.83    14786.04    732.24 o 
  -2   4  17      929.08      859.92    172.24 o 
  -1   4  17     3799.07     3443.37    274.24 o 
   0   4  17    18161.77    16935.60    624.47 o 
   1   4  17     5015.93     4363.67    235.67 o 
   2   4  17     5507.75     5459.86    223.73 o 
   3   4  17    22994.41    21662.99    887.86 o 
   4   4  17     1437.78     1452.10    122.88 o 
   5   4  17      605.43      625.90     91.24 o 
   6   4  17      492.08      474.82     78.72 o 
   7   4  17      146.64      276.49    104.31 o 
   8   4  17    19980.38    20442.62    556.86 o 
   9   4  17       28.40       69.78     50.00 o 
  10   4  17    18648.73    19222.71    670.90 o 
  11   4  17     8078.70     9227.32    709.41 o 
  12   4  17     3043.60     2901.38    250.87 o 
  13   4  17     1937.91     1776.87    195.60 o 
  14   4  17      123.57      152.69    123.21 o 
 -18   5  17     1210.14     1109.89    161.01 o 
 -17   5  17     4780.06     4943.86    327.31 o 
 -16   5  17     3989.68     3948.47    359.00 o 
 -15   5  17       31.83       72.01    113.96 o 
 -14   5  17     1755.12     2817.44    508.89 o 
 -13   5  17      271.78      294.17     97.41 o 
 -12   5  17      246.64      439.95    126.68 o 
 -11   5  17     2203.20     2338.97    108.53 o 
 -10   5  17      985.22     1063.30     67.22 o 
  -9   5  17      979.57     1023.38    159.35 o 
  -8   5  17     1054.50     1005.47    195.12 o 
  -7   5  17       28.51      120.34    103.96 o 
  -6   5  17     1234.02     1331.34    194.94 o 
  -5   5  17      262.18      418.47    140.13 o 
  -4   5  17      942.92     1024.07    157.44 o 
  -3   5  17     4707.58     4798.52    334.20 o 
  -2   5  17     7168.76     7090.35    362.34 o 
  -1   5  17        0.37      -32.60    106.81 o 
   0   5  17     1324.35     1312.05    171.49 o 
   1   5  17    13453.41    12983.30    613.96 o 
   2   5  17    27847.91    26764.69   1392.70 o 
   3   5  17    22815.58    22008.60   1373.55 o 
   4   5  17     1165.27      969.59    133.20 o 
   5   5  17      265.63      315.92     70.35 o 
   6   5  17    11389.39    11108.60    398.50 o 
   7   5  17      486.41      519.28     97.95 o 
   8   5  17        3.91      132.00     57.58 o 
   9   5  17    22716.12    23151.24    774.91 o 
  10   5  17       46.41       40.23    123.42 o 
  11   5  17    32679.95    34908.42   1655.20 o 
  12   5  17     6906.87     7784.23    509.31 o 
  13   5  17     5085.82     5537.42    356.51 o 
 -17   6  17     1379.54     1284.14    161.97 o 
 -16   6  17     1870.41     2058.11    182.51 o 
 -15   6  17     7702.82     7519.30    417.45 o 
 -14   6  17     7442.98     7944.73    801.16 o 
 -13   6  17     8964.74     9171.16    438.91 o 
 -12   6  17      622.61     1019.46    138.52 o 
 -11   6  17     1486.08     1452.89    156.69 o 
 -10   6  17     7771.50     7577.51    487.24 o 
  -9   6  17      662.64      631.06     53.22 o 
  -8   6  17     5573.85     6194.44    347.21 o 
  -7   6  17      383.06      376.96    154.23 o 
  -6   6  17    28834.61    27604.15   1260.03 o 
  -5   6  17    16105.14    16416.24    925.65 o 
  -4   6  17        8.58       68.29    108.02 o 
  -3   6  17    26139.07    25862.88   1194.04 o 
  -2   6  17     2872.37     3067.02    263.48 o 
  -1   6  17      799.76      754.38    151.96 o 
   0   6  17     6349.34     5981.32    270.56 o 
   1   6  17    17772.75    16547.87    584.76 o 
   2   6  17     8488.88     7825.28    413.41 o 
   3   6  17     4425.62     4626.49    374.54 o 
   4   6  17      902.97      921.88    115.17 o 
   5   6  17    17507.01    17097.90    833.85 o 
   6   6  17       70.62      121.16     75.90 o 
   7   6  17     8846.96     8662.21    341.02 o 
   8   6  17    12025.44    11607.50    348.35 o 
   9   6  17      534.93      431.15    124.30 o 
  10   6  17    40953.07    40740.73   1976.86 o 
  11   6  17       61.19      238.05    127.04 o 
  12   6  17     6052.58     6560.39    521.40 o 
  13   6  17     2217.54     2300.78    286.08 o 
 -16   7  17     1252.61     1145.07    161.95 o 
 -15   7  17    11675.85    11619.84    949.13 o 
 -14   7  17     5391.13     6082.99    433.24 o 
 -13   7  17    13214.72    11911.10    809.70 o 
 -12   7  17     6391.44     6137.99    475.56 o 
 -11   7  17     2869.34     3081.04    212.60 o 
 -10   7  17     1545.81     1877.41    201.29 o 
  -9   7  17      197.82      207.10     95.41 o 
  -8   7  17       23.56       96.28     39.11 o 
  -7   7  17    35456.95    31507.93   1650.22 o 
  -6   7  17     6730.32     6087.93    464.97 o 
  -5   7  17    13935.45    13265.39    526.75 o 
  -4   7  17    17060.33    14364.45   1434.58 o 
  -3   7  17     4929.95     5086.93    248.83 o 
  -2   7  17     4947.69     4756.24    240.75 o 
  -1   7  17     4014.77     3758.47    414.86 o 
   0   7  17      804.19      538.71    164.44 o 
   1   7  17       47.24       88.70     60.12 o 
   2   7  17     1987.49     1869.13    175.49 o 
   3   7  17      656.67      582.71     90.04 o 
   4   7  17     1078.38     1169.82     94.48 o
[truncated: 95,002 more chars]
